# Supplementary material for: (E)-1-(4-Fluoro­phen­yl)-3-(4-methyl­phen­yl)prop-2-en-1-one
Source: Acta Crystallogr Sect E Struct Rep Online. 2008 Apr 30;64(Pt 5):o935. doi: 10.1107/S1600536808011483 (PMC2961126; doi:10.1107/S1600536808011483)
Supplement: Supplementary file 2 [file e-64-0o935-Isup2.hkl]

#
# h,k,l, Fc-squared, Fo-squared, sigma(Fo-squared) and status flag
#
data_I
_shelx_title ' patil105m in P2(1)/c  (100K)'
_shelx_refln_list_code          4
_shelx_F_calc_maximum      280.49
_exptl_crystal_F_000       504.00
_reflns_d_resolution_high  0.7107
 
loop_
 _symmetry_equiv_pos_as_xyz
 'x, y, z'
 '-x, y+1/2, -z+1/2'
 '-x, -y, -z'
 'x, -y-1/2, z-1/2'
 
_cell_length_a    14.5054
_cell_length_b    14.0523
_cell_length_c     5.8382
_cell_angle_alpha  90.000
_cell_angle_beta   92.042
_cell_angle_gamma  90.000
 
_shelx_F_squared_multiplier     1.000
 
loop_
 _refln_index_h
 _refln_index_k
 _refln_index_l
 _refln_F_squared_calc
 _refln_F_squared_meas
 _refln_F_squared_sigma
 _refln_observed_status
   2   0   0     1584.85     1488.62     34.46 o
   3   0   0      592.57      619.72     13.14 o
   4   0   0      266.21      244.56      8.31 o
   5   0   0      111.97       92.05      8.62 o
   6   0   0        3.85       -1.05      1.74 o
   7   0   0       63.27       70.01      7.46 o
   8   0   0     1909.49     1964.82     39.64 o
   9   0   0        0.09        5.72      3.02 o
  10   0   0        2.81        3.44      2.57 o
  11   0   0        9.52        3.48      2.94 o
  12   0   0     1566.78     1514.21     34.13 o
  13   0   0       36.49       38.91      5.16 o
  14   0   0       21.22       25.23      6.41 o
  15   0   0       32.66       32.42      6.99 o
  16   0   0        4.82        0.43      9.03 o
  17   0   0        3.74        3.79      6.13 o
  18   0   0       16.41        8.30      9.91 o
  19   0   0        9.45       27.74     12.91 o
  20   0   0        6.63       17.14     12.91 o
   1   1   0       20.36       11.50      4.59 o
   2   1   0     1186.05     1109.87     21.55 o
   3   1   0      307.52      281.00      6.06 o
   4   1   0       85.21       94.74      3.08 o
   5   1   0     1051.05      994.89     14.61 o
   6   1   0      340.63      349.79      6.72 o
   7   1   0     1187.96     1181.69     17.75 o
   8   1   0      126.59      136.16      4.34 o
   9   1   0      166.44      170.15      5.11 o
  10   1   0      821.71      786.61     13.86 o
  11   1   0       56.32       49.89      4.40 o
  12   1   0      276.31      279.80      7.93 o
  13   1   0     1069.99     1071.01     20.94 o
  14   1   0        9.97       13.20      3.61 o
  15   1   0        0.86        4.40      3.40 o
  16   1   0       10.43        9.89      4.43 o
  17   1   0       43.00       55.90      7.50 o
  18   1   0      129.62      159.82     12.35 o
  19   1   0        0.89        4.06      7.41 o
  20   1   0        9.59        6.45      8.58 o
   0   2   0       53.03       -4.02      4.02 o
   1   2   0       65.64       60.82      1.79 o
   2   2   0        7.33        7.87      0.97 o
   3   2   0       16.13       14.16      1.67 o
   4   2   0      374.56      321.89      7.50 o
   5   2   0      194.10      192.44      4.41 o
   6   2   0       24.34       25.41      2.06 o
   7   2   0        6.45       14.24      1.82 o
   8   2   0       17.27       10.46      1.95 o
   9   2   0      115.31      111.86      4.32 o
  10   2   0       10.65        6.94      2.04 o
  11   2   0        0.59        3.20      2.02 o
  12   2   0       29.76       23.81      3.39 o
  13   2   0       18.82       21.81      3.54 o
  14   2   0        3.98        2.49      2.98 o
  15   2   0       21.65       19.45      4.36 o
  16   2   0       22.41       14.63      4.77 o
  17   2   0        7.65       11.85      4.93 o
  18   2   0        4.33        6.38      5.88 o
  19   2   0        0.00       -2.13      9.72 o
  20   2   0        8.79        5.90      8.33 o
   1   3   0       39.88       43.32      1.61 o
   2   3   0      610.37      599.85      7.76 o
   3   3   0      355.27      337.62      6.32 o
   4   3   0       37.96       33.41      2.85 o
   5   3   0      543.74      496.79      9.59 o
   6   3   0      156.45      165.34      4.14 o
   7   3   0     1101.84     1102.85     16.98 o
   8   3   0      945.61      978.65     14.86 o
   9   3   0       23.77       29.47      2.60 o
  10   3   0      314.69      311.30      7.56 o
  11   3   0      450.28      419.02      9.42 o
  12   3   0      168.03      170.88      7.08 o
  13   3   0     1467.85     1492.11     27.26 o
  14   3   0        0.47        5.80      3.10 o
  15   3   0       14.26       18.49      4.12 o
  16   3   0        9.52        8.49      4.29 o
  17   3   0        8.64        1.71      4.50 o
  18   3   0      135.09      162.66     14.95 o
  19   3   0        5.49        4.23      9.57 o
  20   3   0        1.76        4.29      8.38 o
   0   4   0    78676.67    76017.02    994.21 o
   1   4   0      867.79      917.09      9.43 o
   2   4   0       23.00       29.70      1.99 o
   3   4   0      633.68      643.73      8.63 o
   4   4   0      127.67      125.95      3.07 o
   5   4   0      352.59      350.84      6.33 o
   6   4   0      109.10      136.10      4.86 o
   7   4   0        5.23        2.56      1.28 o
   8   4   0     1441.36     1522.39     22.83 o
   9   4   0       35.14       31.92      2.84 o
  10   4   0        7.23        3.86      1.96 o
  11   4   0       54.87       53.44      4.29 o
  12   4   0      789.47      809.04     18.85 o
  13   4   0       37.11       33.55      5.58 o
  14   4   0        0.23        1.47      2.95 o
  15   4   0       52.54       60.01      5.75 o
  16   4   0        6.19        9.82      4.71 o
  17   4   0        0.52        7.00      4.90 o
  18   4   0       26.71       24.80      8.32 o
  19   4   0        3.49        7.74      8.09 o
   1   5   0       42.36       39.33      1.71 o
   2   5   0      195.81      177.33      3.56 o
   3   5   0       19.66       24.48      1.84 o
   4   5   0        5.38        3.05      1.18 o
   5   5   0     1277.43     1344.14     15.75 o
   6   5   0      220.43      225.00      5.14 o
   7   5   0       85.64       85.08      3.75 o
   8   5   0        6.57        5.95      1.68 o
   9   5   0       54.70       59.07      3.77 o
  10   5   0      638.81      602.18     17.35 o
  11   5   0       94.03      101.07      5.66 o
  12   5   0      196.57      205.96      7.96 o
  13   5   0      139.85      148.44      7.34 o
  14   5   0        2.92        2.86      3.17 o
  15   5   0        0.05        1.07      3.47 o
  16   5   0        1.71        5.29      4.13 o
  17   5   0       88.40       92.13      8.35 o
  18   5   0       93.37      113.72     20.83 o
  19   5   0        6.68       17.25      9.05 o
   0   6   0      125.20      137.48      4.70 o
   1   6   0      106.06      110.96      3.64 o
   2   6   0       38.00       34.20      2.10 o
   3   6   0        0.56        0.91      1.13 o
   4   6   0      645.19      659.30      9.51 o
   5   6   0      345.57      348.08      6.56 o
   6   6   0       15.88       14.69      2.57 o
   7   6   0        0.51        1.52      1.59 o
   8   6   0       33.76       33.21      2.62 o
   9   6   0      245.76      236.82      5.88 o
  10   6   0       75.14       78.70      8.71 o
  11   6   0        2.93        5.35      2.57 o
  12   6   0      145.79      124.48      8.32 o
  13   6   0       74.39       78.01      5.88 o
  14   6   0       20.97       14.69      3.93 o
  15   6   0       61.02       61.80      6.10 o
  16   6   0       76.98       81.04      7.08 o
  17   6   0       35.25       46.90      7.05 o
  18   6   0       15.29       23.00      8.61 o
  19   6   0        0.75        4.76      9.80 o
   1   7   0        0.90       -0.05      1.10 o
   2   7   0      365.88      354.10      6.01 o
   3   7   0       24.13       22.91      1.93 o
   4   7   0      341.40      349.91      6.36 o
   5   7   0      393.18      403.24      7.39 o
   6   7   0       81.73       98.38      4.12 o
   7   7   0      124.60      118.31      4.37 o
   8   7   0     1099.03     1122.64     17.30 o
   9   7   0       16.53        8.82      2.38 o
  10   7   0       22.70       20.03      3.13 o
  11   7   0      376.17      396.56     12.98 o
  12   7   0       40.74       33.10      4.47 o
  13   7   0      600.25      634.78     21.61 o
  14   7   0       29.76       20.06      6.60 o
  15   7   0       21.77       17.87      4.66 o
  16   7   0        1.34        2.76      4.27 o
  17   7   0        5.19        9.05      5.50 o
  18   7   0       87.94      103.51     20.52 o
  19   7   0       20.02       39.19     15.98 o
   0   8   0     4702.43     4930.69     82.29 o
   1   8   0      432.16      506.57      8.64 o
   2   8   0      674.80      652.47     10.36 o
   3   8   0      434.62      483.50      8.68 o
   4   8   0       76.49       79.45      3.38 o
   5   8   0      193.86      207.06      5.19 o
   6   8   0      240.83      270.92      6.15 o
   7   8   0        0.07        2.54      1.81 o
   8   8   0      620.81      649.09     13.84 o
   9   8   0      152.96      147.02      7.66 o
  10   8   0       35.58       31.88      4.02 o
  11   8   0      461.98      456.84     17.03 o
  12   8   0       86.03       88.52      9.77 o
  13   8   0       31.39       38.85      4.98 o
  14   8   0       48.33       42.21      5.36 o
  15   8   0       69.10       86.03      8.50 o
  16   8   0        9.25        1.15      5.10 o
  17   8   0        0.38        7.82      6.93 o
  18   8   0       39.29       28.89     14.91 o
   1   9   0       30.85       42.21      3.45 o
   2   9   0      462.41      446.23      8.90 o
   3   9   0        2.63        0.83      1.57 o
   4   9   0       14.71       14.25      2.08 o
   5   9   0      431.70      465.29      8.74 o
   6   9   0       55.03       55.78      3.26 o
   7   9   0       10.30        9.87      2.19 o
   8   9   0       23.91       25.00      2.89 o
   9   9   0        2.36        7.77      2.72 o
  10   9   0      246.65      258.48     11.59 o
  11   9   0      191.93      197.23      8.44 o
  12   9   0       56.46       55.65      5.68 o
  13   9   0        7.49        8.12      3.89 o
  14   9   0        2.21        7.18      4.35 o
  15   9   0        1.53        4.48      4.45 o
  16   9   0        0.75        3.85      7.01 o
  17   9   0       54.81       74.55     13.86 o
  18   9   0       56.10       67.48     13.27 o
   0  10   0       10.04       13.40      3.07 o
   1  10   0      119.51      135.09      5.34 o
   2  10   0        0.07        1.85      1.82 o
   3  10   0        0.01        0.74      1.72 o
   4  10   0      191.49      188.46      5.47 o
   5  10   0      130.54      136.97      7.76 o
   6  10   0        0.89        0.90      1.83 o
   7  10   0       32.22       32.36      2.93 o
   8  10   0       13.66       14.02      3.57 o
   9  10   0       55.49       54.91      5.75 o
  10  10   0       24.89       23.07      4.11 o
  11  10   0       23.64       31.04      4.75 o
  12  10   0      105.93      100.03      7.14 o
  13  10   0       20.19       19.07      5.83 o
  14  10   0        8.26       14.35      5.83 o
  15  10   0        6.72        5.82      5.92 o
  16  10   0       25.47       30.51      8.23 o
  17  10   0       25.90       28.12     11.25 o
   1  11   0        1.97        1.55      2.07 o
   2  11   0      769.59      862.78     17.09 o
   3  11   0        4.48       10.16      2.47 o
   4  11   0      266.71      279.35      6.97 o
   5  11   0      133.30      149.91      5.56 o
   6  11   0       43.86       52.42      4.67 o
   7  11   0        3.80        6.84      2.92 o
   8  11   0      388.09      414.00     13.23 o
   9  11   0       59.24       65.08      8.75 o
  10  11   0        0.42       -0.60      3.91 o
  11  11   0       80.37       74.98     10.79 o
  12  11   0        2.32       10.29      5.70 o
  13  11   0       55.23       45.02     18.49 o
  14  11   0       64.08       75.12     18.43 o
  15  11   0        5.07        4.37      7.26 o
  16  11   0        0.59        2.00      8.94 o
   0  12   0       20.34       24.15      7.72 o
   1  12   0      178.26      204.40      7.62 o
   2  12   0      639.75      685.40     13.22 o
   3  12   0      365.44      432.87     12.04 o
   4  12   0       19.37       13.16      3.64 o
   5  12   0       19.51       12.17      5.43 o
   6  12   0      122.92      128.30      7.30 o
   7  12   0        0.05        6.65      4.46 o
   8  12   0       90.07       73.08      8.17 o
   9  12   0       86.77       93.27     11.57 o
  10  12   0       58.92       56.01      8.10 o
  11  12   0      622.41      671.32     30.55 o
  12  12   0        3.32        1.41      6.09 o
  13  12   0       19.97       18.83      7.63 o
  14  12   0       91.73       69.68     17.47 o
  15  12   0       20.03       12.62      9.21 o
  16  12   0       14.61        7.56     10.09 o
   1  13   0       10.56       13.95      4.15 o
   2  13   0      122.37      135.25      8.49 o
   3  13   0       12.90       15.71      4.40 o
   4  13   0       17.64       18.53      4.17 o
   5  13   0       58.28       65.38      7.83 o
   6  13   0       17.24       14.98      4.48 o
   7  13   0       11.94       12.21      5.27 o
   8  13   0        2.48       -3.54      4.25 o
   9  13   0       13.28       22.11      6.24 o
  10  13   0       61.00       50.03      8.00 o
  11  13   0       54.39       39.81      8.11 o
  12  13   0        7.42       19.71      7.49 o
  13  13   0       15.51       13.31      7.66 o
  14  13   0        8.20       13.25      8.62 o
  15  13   0        5.27       -5.13      8.92 o
   0  14   0        0.01        3.69      6.15 o
   1  14   0       81.45       73.51      8.33 o
   2  14   0       21.98       19.35      6.69 o
   3  14   0        0.04        5.35      4.08 o
   4  14   0        0.69        8.29      4.31 o
   5  14   0       11.46       18.64      6.24 o
   6  14   0        2.27        2.46      4.20 o
   7  14   0       34.84       30.58      8.06 o
   8  14   0        0.02       -0.79      5.68 o
   9  14   0        0.67        5.27      6.84 o
  10  14   0       13.25        7.24      8.26 o
  11  14   0       55.51       62.81     11.66 o
  12  14   0        4.76       15.55      9.16 o
  13  14   0        4.71       17.32     11.87 o
  14  14   0        1.35        6.38      9.67 o
   1  15   0        0.02        3.69      4.73 o
   2  15   0      415.09      429.03     18.89 o
   3  15   0       12.81       14.37      5.27 o
   4  15   0       58.60       72.63     11.14 o
   5  15   0       12.50        8.43      5.35 o
   6  15   0       11.97        9.64      6.49 o
   7  15   0        5.82       12.00      7.51 o
   8  15   0       23.43       30.43     15.06 o
   9  15   0       43.28       36.03     13.76 o
  10  15   0       14.29       10.78     10.68 o
  11  15   0        0.17       12.49      9.11 o
  12  15   0        0.21       -1.84      8.98 o
  13  15   0        2.45        8.75     10.13 o
   0  16   0       22.21       14.75      8.61 o
   1  16   0       65.36       51.30     11.37 o
   2  16   0      261.58      251.50     15.43 o
   3  16   0      316.21      335.51     18.60 o
   4  16   0        0.15        0.15      4.82 o
   5  16   0        0.97        4.61      8.45 o
   6  16   0       22.96       20.75     11.22 o
   7  16   0        0.22        0.31      8.61 o
   8  16   0        0.24       -7.07      7.07 o
   9  16   0        2.81        6.46     10.91 o
  10  16   0       60.23       30.67     11.07 o
  11  16   0      314.10      264.29     21.24 o
   1  17   0        9.02       13.47      6.31 o
   2  17   0        0.00        4.33      6.05 o
   3  17   0       37.79       31.35      7.92 o
   4  17   0        2.14       -1.81      5.69 o
   5  17   0        0.13        1.69      8.53 o
   6  17   0        7.30        0.69      9.30 o
   7  17   0        0.04       -6.69      8.53 o
   8  17   0        7.99        7.30     10.68 o
   9  17   0        0.22        8.45     10.76 o
  10  17   0       10.42       17.91     13.76 o
   0  18   0        2.80       -1.46      8.45 o
   1  18   0       28.00       38.22      8.53 o
   2  18   0       45.96       40.61      9.47 o
   3  18   0        0.38        0.66      6.47 o
   4  18   0       47.27       20.67     11.45 o
   5  18   0        5.67        8.15     10.30 o
   6  18   0       14.42       10.30     12.07 o
   7  18   0        7.81        4.07     11.22 o
   8  18   0        5.45       -5.07     10.45 o
   1  19   0        0.05       -3.20      6.69 o
   2  19   0       59.95       44.48      9.89 o
   3  19   0        6.56        2.07     10.37 o
   4  19   0        2.91       15.22     11.76 o
   5  19   0        0.98      -10.14     10.14 o
 -20   1   1       12.33        3.23      8.46 o
 -19   1   1        1.25        3.94      7.67 o
 -18   1   1       87.87       96.58     10.31 o
 -17   1   1       97.63       99.49      8.65 o
 -16   1   1        0.21        3.65      3.90 o
 -15   1   1       69.20       55.22      5.49 o
 -14   1   1        9.51        6.91      2.87 o
 -13   1   1      450.20      400.99     10.99 o
 -12   1   1       83.53       99.67      5.08 o
 -11   1   1       84.83       82.82      4.59 o
 -10   1   1       57.19       58.27      3.63 o
  -9   1   1      545.80      498.88      9.93 o
  -8   1   1       53.62       57.23      3.16 o
  -7   1   1      369.30      371.59      8.19 o
  -6   1   1      296.08      307.68      6.39 o
  -5   1   1      160.24      184.32      5.04 o
  -4   1   1      185.54      183.66      5.19 o
  -3   1   1        4.97        1.52      0.82 o
  -2   1   1      457.36      429.95      5.22 o
  -1   1   1     1877.94     1805.91     18.31 o
   0   1   1      411.24      392.35      5.53 o
   1   1   1     4651.73     4555.68    103.95 o
   2   1   1       84.20       91.73      5.01 o
   3   1   1      499.96      470.20     13.85 o
   4   1   1      320.11      304.33      7.08 o
   5   1   1      212.52      245.78      6.43 o
   6   1   1     2077.34     2149.51     36.58 o
   7   1   1        3.31        6.05      1.93 o
   8   1   1       11.57        6.75      1.93 o
   9   1   1       91.14       84.20      3.71 o
  10   1   1        0.10        0.55      1.76 o
  11   1   1     3693.01     3576.66     55.24 o
  12   1   1      416.91      423.20     15.27 o
  13   1   1      100.54       95.89      9.76 o
  14   1   1       11.91       10.43      3.71 o
  15   1   1        1.14        2.05      3.58 o
  16   1   1        5.88        7.84      4.98 o
  17   1   1        8.36       12.53      5.06 o
  18   1   1        1.55       -3.57      6.52 o
  19   1   1       50.01       34.69      9.43 o
  20   1   1        5.12        6.09      8.17 o
 -20   2   1       68.47       88.32     13.71 o
 -19   2   1       62.42       91.80     23.48 o
 -18   2   1        2.16        4.88      5.91 o
 -17   2   1       38.65       48.42      6.74 o
 -16   2   1       41.88       40.86      5.40 o
 -15   2   1        1.11        1.72      3.11 o
 -14   2   1       39.34       27.81      3.79 o
 -13   2   1      379.02      348.12     11.97 o
 -12   2   1      170.94      169.70     11.15 o
 -11   2   1       62.44       52.22      3.76 o
 -10   2   1      221.83      251.21      7.38 o
  -9   2   1        6.08        4.81      1.78 o
  -8   2   1      246.26      277.83     11.71 o
  -7   2   1     4970.51     5135.03     74.95 o
  -6   2   1     3271.83     3288.81     44.41 o
  -5   2   1      267.80      264.20      5.75 o
  -4   2   1     4302.41     4130.53     50.92 o
  -3   2   1        1.16        1.81      0.82 o
  -2   2   1     9685.97     9374.76     95.29 o
  -1   2   1     6770.84     6598.94     61.58 o
   0   2   1     6445.50     6154.46     66.32 o
   1   2   1     2891.94     2948.43     39.15 o
   2   2   1     1032.01     1043.26     20.88 o
   3   2   1      262.98      234.17      5.81 o
   4   2   1     2882.06     2797.20     45.81 o
   5   2   1      459.24      508.13      9.72 o
   6   2   1     1048.45     1117.15     20.74 o
   7   2   1      269.10      292.73      8.33 o
   8   2   1        1.75        4.69      2.71 o
   9   2   1       28.87       22.03      2.70 o
  10   2   1       32.30       33.45      3.44 o
  11   2   1     1762.23     1776.76     34.35 o
  12   2   1        9.01        8.97      2.94 o
  13   2   1      152.91      159.59      9.74 o
  14   2   1      150.36      145.05      9.92 o
  15   2   1       59.93       52.40      7.37 o
  16   2   1       34.18       25.80      5.41 o
  17   2   1       47.00       46.21      7.73 o
  18   2   1       10.90       16.47      8.18 o
  19   2   1      297.93      267.89     27.20 o
 -20   3   1        0.42       -7.11     12.53 o
 -19   3   1        1.48       -4.21      7.31 o
 -18   3   1       58.77       55.09      8.98 o
 -17   3   1       61.08       70.91      7.86 o
 -16   3   1       10.18        7.57      4.93 o
 -15   3   1       26.90       10.27      3.77 o
 -14   3   1       87.92       70.63      8.62 o
 -13   3   1       16.68       10.36      2.88 o
 -12   3   1       22.67       27.48      3.42 o
 -11   3   1        1.63        2.25      2.04 o
 -10   3   1       77.46       62.54      6.42 o
  -9   3   1      290.92      275.99      8.27 o
  -8   3   1      133.18      161.20      4.94 o
  -7   3   1       19.15       16.81      2.00 o
  -6   3   1        5.99       11.30      2.24 o
  -5   3   1        3.46        0.17      1.29 o
  -4   3   1      411.86      389.96      5.75 o
  -3   3   1      172.34      181.91      3.67 o
  -2   3   1     4172.47     4005.21     39.96 o
  -1   3   1      803.46      781.03     10.18 o
   0   3   1      944.19      935.99     11.64 o
   1   3   1     5360.78     5216.42     60.32 o
   2   3   1     1687.48     1597.84     24.41 o
   3   3   1       92.77       85.69      3.12 o
   4   3   1      858.06      904.12     15.30 o
   5   3   1      188.72      208.77      6.01 o
   6   3   1      554.91      526.69     11.56 o
   7   3   1      388.63      360.76      9.29 o
   8   3   1       48.38       48.73      3.83 o
   9   3   1        3.60        6.33      3.48 o
  10   3   1       12.92        6.22      2.46 o
  11   3   1     1947.60     1979.11     33.32 o
  12   3   1      163.65      163.80      7.20 o
  13   3   1       30.47       26.70      4.06 o
  14   3   1        5.71        4.51      3.59 o
  15   3   1        0.30        1.71      3.62 o
  16   3   1       11.20       10.22      4.60 o
  17   3   1       15.37       21.98      5.76 o
  18   3   1       10.71       13.69      8.65 o
  19   3   1       79.31      117.56     14.20 o
 -19   4   1        1.24       -0.94      7.68 o
 -18   4   1       38.63       68.12      9.04 o
 -17   4   1        2.14        2.95      4.33 o
 -16   4   1        0.00        1.94      3.79 o
 -15   4   1       53.42       50.81      5.48 o
 -14   4   1       88.48       80.08      6.00 o
 -13   4   1       89.89       92.82      5.80 o
 -12   4   1      254.68      265.93     10.28 o
 -11   4   1       47.52       41.63      3.51 o
 -10   4   1        0.00        2.31      1.93 o
  -9   4   1        0.39        2.00      1.73 o
  -8   4   1       12.44        6.98      1.72 o
  -7   4   1       45.94       43.01      2.75 o
  -6   4   1      231.60      215.39      4.74 o
  -5   4   1      126.11      120.59      3.08 o
  -4   4   1       32.23       44.44      1.80 o
  -3   4   1      250.61      263.06      4.13 o
  -2   4   1     2273.64     2275.08     23.69 o
  -1   4   1     4938.03     4890.47     53.44 o
   0   4   1    10376.51    10438.02    120.30 o
   1   4   1     1153.91     1144.01     12.46 o
   2   4   1       38.87       37.04      1.57 o
   3   4   1     1152.76     1206.34     19.52 o
   4   4   1      190.41      179.98      5.00 o
   5   4   1      161.47      177.02      5.19 o
   6   4   1      325.10      353.27      7.53 o
   7   4   1        0.37        0.33      1.56 o
   8   4   1        1.23        3.28      2.22 o
   9   4   1      267.86      263.45     10.80 o
  10   4   1       15.38       12.81      2.74 o
  11   4   1      663.56      671.30     14.83 o
  12   4   1       47.47       39.68      4.36 o
  13   4   1       15.95       15.64      3.50 o
  14   4   1        1.57        6.18      3.67 o
  15   4   1        1.41       -1.92      3.63 o
  16   4   1        0.09        6.26      4.50 o
  17   4   1        0.45        5.06      4.93 o
  18   4   1        4.32       13.70     10.91 o
  19   4   1       10.40       18.70     19.25 o
 -19   5   1        6.02        3.23     12.30 o
 -18   5   1       59.22       67.49     12.11 o
 -17   5   1       27.39       22.59      5.24 o
 -16   5   1        4.22        6.69      4.06 o
 -15   5   1       99.11      109.14      8.33 o
 -14   5   1        0.10        1.21      2.98 o
 -13   5   1      676.79      672.07     15.62 o
 -12   5   1      172.58      189.77      8.79 o
 -11   5   1      126.25      114.24      6.68 o
 -10   5   1        7.42        5.87      2.12 o
  -9   5   1      348.46      341.75     11.80 o
  -8   5   1        3.92        6.32      1.59 o
  -7   5   1      183.65      188.90      4.46 o
  -6   5   1      160.02      173.15      3.94 o
  -5   5   1       60.69       60.54      2.62 o
  -4   5   1        1.14        2.54      1.02 o
  -3   5   1       15.83       13.66      1.18 o
  -2   5   1       34.27       34.39      1.77 o
  -1   5   1      693.44      770.91     10.73 o
   0   5   1      152.03      158.67      3.59 o
   1   5   1     1427.06     1488.26     16.09 o
   2   5   1      631.29      660.40      8.22 o
   3   5   1      722.74      751.60     10.66 o
   4   5   1       89.30       88.53      3.04 o
   5   5   1      145.42      147.88      4.94 o
   6   5   1     1219.12     1208.26     20.87 o
   7   5   1      121.41      121.21      5.65 o
   8   5   1       14.18       13.47      2.55 o
   9   5   1      369.42      364.74     11.36 o
  10   5   1        5.56        7.25      2.74 o
  11   5   1     2444.43     2503.91     41.09 o
  12   5   1      444.92      449.65     13.43 o
  13   5   1      211.61      202.09      8.60 o
  14   5   1       10.40       11.16      3.91 o
  15   5   1        2.82        1.15      4.12 o
  16   5   1        0.09       -1.76      4.33 o
  17   5   1       16.93       14.66      5.37 o
  18   5   1        0.89        1.18      8.65 o
  19   5   1       10.04        8.88      8.77 o
 -19   6   1       13.29       15.98     14.60 o
 -18   6   1       11.17        4.88      8.96 o
 -17   6   1        0.00        5.71      6.33 o
 -16   6   1        0.41       -1.61      4.45 o
 -15   6   1       18.36       19.21      4.57 o
 -14   6   1       17.96       10.95      3.77 o
 -13   6   1      185.96      210.01     14.73 o
 -12   6   1       20.68       25.73      5.43 o
 -11   6   1      209.36      190.41      8.13 o
 -10   6   1      117.76      122.52      4.55 o
  -9   6   1      156.55      136.74      4.37 o
  -8   6   1       19.66       19.57      2.20 o
  -7   6   1     1857.84     1922.82     23.37 o
  -6   6   1      773.45      796.60     10.79 o
  -5   6   1       11.95        6.17      1.27 o
  -4   6   1      788.30      762.47     10.01 o
  -3   6   1        2.66        1.27      1.22 o
  -2   6   1     2557.31     2556.04     28.01 o
  -1   6   1      979.68     1057.27     13.75 o
   0   6   1     1404.25     1439.08     17.24 o
   1   6   1      754.88      814.96     10.24 o
   2   6   1      522.56      502.76      7.35 o
   3   6   1       17.27       11.91      1.39 o
   4   6   1      730.06      693.28     10.45 o
   5   6   1      364.55      434.44      7.92 o
   6   6   1      362.85      351.98      6.95 o
   7   6   1      147.60      164.74      5.46 o
   8   6   1      101.80      103.22      5.20 o
   9   6   1        9.47       13.78      3.08 o
  10   6   1       21.67       17.62      3.56 o
  11   6   1      848.07      880.61     18.24 o
  12   6   1        4.74        5.43      3.04 o
  13   6   1        1.10        3.56      3.41 o
  14   6   1      125.14      133.75      7.78 o
  15   6   1        3.15        7.93      4.64 o
  16   6   1       55.35       80.03     10.48 o
  17   6   1       27.52       42.15      8.01 o
  18   6   1        1.16       -6.99      6.99 o
  19   6   1      150.62      174.04     20.60 o
 -19   7   1       13.62       25.36     16.06 o
 -18   7   1       15.05       27.98      8.67 o
 -17   7   1       10.67        8.15      5.81 o
 -16   7   1        9.20        8.44      4.75 o
 -15   7   1        8.31        2.91      4.21 o
 -14   7   1      117.12      123.00     11.21 o
 -13   7   1       92.65       90.17      7.77 o
 -12   7   1        7.79        4.97      2.67 o
 -11   7   1       82.79       72.97      3.98 o
 -10   7   1        2.78        3.68      1.98 o
  -9   7   1       28.19       23.71      2.51 o
  -8   7   1        0.04        0.31      1.48 o
  -7   7   1       18.04       17.58      1.92 o
  -6   7   1       27.59       19.04      2.25 o
  -5   7   1       40.87       43.72      2.24 o
  -4   7   1      102.39      107.44      3.67 o
  -3   7   1      136.72      146.95      4.60 o
  -2   7   1     2916.40     2988.36     32.69 o
  -1   7   1       92.18      115.17      3.23 o
   0   7   1      536.29      564.31      7.86 o
   1   7   1     1679.02     1804.00     20.61 o
   2   7   1     1453.76     1531.50     20.17 o
   3   7   1       77.01       85.08      2.89 o
   4   7   1      253.94      254.45      5.04 o
   5   7   1       45.74       43.80      2.43 o
   6   7   1       39.12       32.31      2.42 o
   7   7   1      212.61      214.68      6.54 o
   8   7   1      164.79      170.49      9.35 o
   9   7   1       22.49       24.36      3.72 o
  10   7   1       19.30       16.82      3.73 o
  11   7   1      317.81      329.93     11.16 o
  12   7   1       29.19       25.29      4.20 o
  13   7   1      197.17      179.12     10.69 o
  14   7   1        5.96        5.10      3.81 o
  15   7   1       14.62       14.29      5.13 o
  16   7   1       16.61       17.81      6.88 o
  17   7   1       30.90       30.48      9.42 o
  18   7   1        8.33       14.61      8.72 o
 -18   8   1       33.57       60.47     10.64 o
 -17   8   1        0.07       -1.73      6.59 o
 -16   8   1        1.46        7.60      5.84 o
 -15   8   1       26.33       17.10      5.87 o
 -14   8   1      113.48      103.05      7.61 o
 -13   8   1      124.55      143.07      8.20 o
 -12   8   1      333.68      345.68     11.18 o
 -11   8   1       26.96       21.28      3.87 o
 -10   8   1        0.18       -1.20      2.21 o
  -9   8   1       42.76       45.34      3.53 o
  -8   8   1       25.85       32.20      2.92 o
  -7   8   1        8.58        6.46      1.70 o
  -6   8   1       48.21       50.64      2.76 o
  -5   8   1       12.64       10.95      1.73 o
  -4   8   1        0.01       -0.28      1.42 o
  -3   8   1       24.23       25.48      1.94 o
  -2   8   1     1304.08     1387.58     16.91 o
  -1   8   1     1966.00     2056.94     24.94 o
   0   8   1     4226.60     4501.16     48.05 o
   1   8   1      624.96      657.62      9.96 o
   2   8   1       18.64       29.06      4.09 o
   3   8   1      922.43     1003.31     13.56 o
   4   8   1      180.46      190.47      4.58 o
   5   8   1        8.31        6.21      1.56 o
   6   8   1       66.63       71.18      3.22 o
   7   8   1        0.00        1.08      1.90 o
   8   8   1       37.48       31.14      5.28 o
   9   8   1      183.75      189.42      8.66 o
  10   8   1        7.23        8.49      3.21 o
  11   8   1      644.70      659.59     19.09 o
  12   8   1       47.85       46.85      4.81 o
  13   8   1       30.88       23.63      7.30 o
  14   8   1        6.86        6.13      4.19 o
  15   8   1       15.96       24.03      5.22 o
  16   8   1        0.03        4.55      5.36 o
  17   8   1        0.44        8.83      8.03 o
  18   8   1        4.27        4.04      8.58 o
 -18   9   1       23.14       28.97     12.17 o
 -17   9   1        4.73        4.25      7.86 o
 -16   9   1        0.31        1.12      6.49 o
 -15   9   1       63.68       74.63     12.90 o
 -14   9   1        3.30        4.21      5.16 o
 -13   9   1      251.18      245.19     15.91 o
 -12   9   1      156.42      158.98      9.91 o
 -11   9   1       31.04       28.03      5.55 o
 -10   9   1       98.67       88.80      4.86 o
  -9   9   1       33.14       26.62      3.49 o
  -8   9   1       32.69       36.11      4.53 o
  -7   9   1        0.29        2.08      1.97 o
  -6   9   1        4.11        5.48      2.49 o
  -5   9   1        2.61        2.05      2.01 o
  -4   9   1        1.65        3.04      1.65 o
  -3   9   1        6.90       11.34      1.93 o
  -2   9   1      228.95      246.39      5.97 o
  -1   9   1       98.49      128.12      5.62 o
   0   9   1      203.30      219.78      5.13 o
   1   9   1      290.34      306.45      6.25 o
   2   9   1       31.96       36.88      2.70 o
   3   9   1      460.60      509.72     12.14 o
   4   9   1      113.68      129.40      4.13 o
   5   9   1      110.50      127.86      5.14 o
   6   9   1      225.23      231.41      6.59 o
   7   9   1       40.45       35.31      3.43 o
   8   9   1       28.91       20.44      4.11 o
   9   9   1      319.92      318.17     14.48 o
  10   9   1       54.18       45.53      6.21 o
  11   9   1      548.56      565.98     17.05 o
  12   9   1      260.17      271.68     10.48 o
  13   9   1       43.67       42.44      6.90 o
  14   9   1        5.19        2.65      4.28 o
  15   9   1       16.04       20.11      5.72 o
  16   9   1        2.67       12.36      5.38 o
  17   9   1       28.47       20.13     13.29 o
 -17  10   1       48.26       69.47     11.77 o
 -16  10   1       13.11       17.02      7.73 o
 -15  10   1       24.73       18.24      6.55 o
 -14  10   1        1.97       -4.14      4.95 o
 -13  10   1       29.76       27.94      6.23 o
 -12  10   1       30.72       25.99      5.70 o
 -11  10   1      501.41      525.43     16.73 o
 -10  10   1      112.69       95.48      7.77 o
  -9  10   1      413.19      439.56     12.63 o
  -8  10   1       10.05        8.70      3.13 o
  -7  10   1      450.20      476.99     11.59 o
  -6  10   1      114.94      123.44      6.30 o
  -5  10   1      159.93      176.06      9.21 o
  -4  10   1       37.64       26.75      3.08 o
  -3  10   1       54.51       54.51      4.29 o
  -2  10   1      307.15      309.66      8.63 o
  -1  10   1        6.45        9.60      2.26 o
   0  10   1      110.23      121.98      4.68 o
   1  10   1       14.07       16.99      2.28 o
   2  10   1      215.03      200.64      5.88 o
   3  10   1        0.06        1.66      1.90 o
   4  10   1       39.43       26.56      4.33 o
   5  10   1      199.53      226.78      6.74 o
   6  10   1       64.98       56.00      4.70 o
   7  10   1       23.62       18.90      3.56 o
   8  10   1      118.05      127.70      7.74 o
   9  10   1       27.30       31.76      4.77 o
  10  10   1       12.79       11.37      3.68 o
  11  10   1      192.44      163.00     18.49 o
  12  10   1        2.39        2.49      4.20 o
  13  10   1      187.83      199.73     10.94 o
  14  10   1       75.17       69.27      7.89 o
  15  10   1       77.77       82.30      8.95 o
  16  10   1       51.87       80.46     12.79 o
  17  10   1        8.14        6.92     12.22 o
 -16  11   1        2.71       -3.64      7.39 o
 -15  11   1        3.61       -0.15      6.96 o
 -14  11   1       32.92       34.78      7.43 o
 -13  11   1      114.83      112.97      9.85 o
 -12  11   1       12.31        9.61      5.31 o
 -11  11   1       78.80       74.79      7.78 o
 -10  11   1      135.27      123.81      9.00 o
  -9  11   1       12.79        8.96      3.71 o
  -8  11   1      132.94      121.98      6.98 o
  -7  11   1        3.87        3.26      2.91 o
  -6  11   1       24.83       22.05      3.73 o
  -5  11   1        1.66        3.13      2.67 o
  -4  11   1        5.01        1.73      2.42 o
  -3  11   1        0.06        0.32      2.44 o
  -2  11   1      647.31      681.00     17.21 o
  -1  11   1        8.12        9.62      2.96 o
   0  11   1      147.95      168.48     10.02 o
   1  11   1      287.14      320.95      8.54 o
   2  11   1      246.03      267.75      7.52 o
   3  11   1      102.52      131.77      9.11 o
   4  11   1        1.13        0.89      2.17 o
   5  11   1        9.24        8.59      2.53 o
   6  11   1       11.03       12.42      3.40 o
   7  11   1        1.65        3.88      3.07 o
   8  11   1      229.16      222.98      9.00 o
   9  11   1       97.66      104.03      6.87 o
  10  11   1        4.30        3.95      4.12 o
  11  11   1        4.14        8.36      4.62 o
  12  11   1        4.57        8.53      5.77 o
  13  11   1      127.26      102.86      8.94 o
  14  11   1       17.65       17.35      6.30 o
  15  11   1       41.22       34.65      8.72 o
  16  11   1       18.64       10.88      9.49 o
 -16  12   1        8.18       12.93     10.52 o
 -15  12   1        9.54        5.32      9.29 o
 -14  12   1       25.80       10.34      7.99 o
 -13  12   1       43.97       45.35      7.96 o
 -12  12   1      137.93      129.95     17.39 o
 -11  12   1        0.15        1.26      4.98 o
 -10  12   1        1.13        3.95      4.88 o
  -9  12   1      120.93      131.74      9.28 o
  -8  12   1       28.01       20.68      4.69 o
  -7  12   1        1.31       -0.14      3.09 o
  -6  12   1        6.66        7.69      3.45 o
  -5  12   1        0.91        3.26      2.89 o
  -4  12   1       57.84       53.09      6.42 o
  -3  12   1       68.99       70.42      7.60 o
  -2  12   1      157.95      190.83     12.67 o
  -1  12   1      282.05      300.51      9.86 o
   0  12   1      588.91      614.56     14.74 o
   1  12   1       76.17       73.35      5.91 o
   2  12   1        0.45        2.25      2.84 o
   3  12   1      304.65      302.51     11.48 o
   4  12   1       21.39       29.53      3.98 o
   5  12   1        4.81        5.02      3.38 o
   6  12   1        0.50       -1.35      3.25 o
   7  12   1        0.28        3.08      3.48 o
   8  12   1      153.41      169.73     10.23 o
   9  12   1        0.05        4.17      4.51 o
  10  12   1        0.07       -0.23      6.11 o
  11  12   1      112.64      107.83     31.82 o
  12  12   1       15.82       17.61      7.91 o
  13  12   1       25.90        9.05      7.74 o
  14  12   1        7.43       12.36      8.88 o
  15  12   1       29.82       40.86     14.37 o
 -15  13   1       21.48       26.10     10.62 o
 -14  13   1        9.87       -1.24      9.11 o
 -13  13   1       11.64       -0.64      7.17 o
 -12  13   1       59.76       44.23     10.82 o
 -11  13   1        0.06        7.70      6.43 o
 -10  13   1      130.77      146.12     12.41 o
  -9  13   1       11.18       19.33      6.35 o
  -8  13   1       33.12       46.87      6.15 o
  -7  13   1       20.76       22.10      4.45 o
  -6  13   1       11.96       10.54      3.98 o
  -5  13   1       40.78       49.56      5.82 o
  -4  13   1       16.03       18.82      4.12 o
  -3  13   1        1.06        0.21      3.17 o
  -2  13   1      323.57      334.31     10.93 o
  -1  13   1       22.64       22.03      4.17 o
   0  13   1      210.27      231.04      9.00 o
   1  13   1       46.32       49.06     13.07 o
   2  13   1       36.62       44.89      5.39 o
   3  13   1      187.92      194.16      9.30 o
   4  13   1      102.51      106.29      7.19 o
   5  13   1       31.57       33.40      7.06 o
   6  13   1        7.07        3.70      4.29 o
   7  13   1        0.88        5.44      5.61 o
   8  13   1       71.55       85.46     10.65 o
   9  13   1       93.40      100.98     13.06 o
  10  13   1       64.96       47.27      9.58 o
  11  13   1       26.86       30.72     13.53 o
  12  13   1      112.34      136.60     14.54 o
  13  13   1        1.30        3.90     10.57 o
  14  13   1        4.20       12.90      9.74 o
  15  13   1       20.49       28.05     15.91 o
 -14  14   1        0.13        0.84      9.43 o
 -13  14   1        0.05       -1.06      8.68 o
 -12  14   1      100.88      107.40     12.53 o
 -11  14   1      409.06      369.53     19.44 o
 -10  14   1       75.08       70.77     10.18 o
  -9  14   1      330.45      343.21     17.78 o
  -8  14   1       18.22       12.17      6.08 o
  -7  14   1      127.29      127.96      8.84 o
  -6  14   1        9.10        3.41      4.22 o
  -5  14   1      272.76      272.94     11.77 o
  -4  14   1       10.65       10.38      4.13 o
  -3  14   1       86.40       92.97      7.98 o
  -2  14   1       11.32       18.59      4.60 o
  -1  14   1       51.15       54.05      6.91 o
   0  14   1       22.71       14.83      4.39 o
   1  14   1        3.22        4.93      3.98 o
   2  14   1       45.45       48.13      6.48 o
   3  14   1        2.80        1.96      3.67 o
   4  14   1        3.88        3.69      4.45 o
   5  14   1      113.04      115.81     16.06 o
   6  14   1        0.02        2.15      6.61 o
   7  14   1        8.91        4.61      7.68 o
   8  14   1       60.09       65.32     13.99 o
   9  14   1        3.10        8.03      6.72 o
  10  14   1        0.93        6.17      7.08 o
  11  14   1       11.43       12.07     10.57 o
  12  14   1        3.30        3.95      8.47 o
  13  14   1      198.80      179.82     17.69 o
  14  14   1       39.44       38.35     18.67 o
 -13  15   1       15.91       19.64     11.64 o
 -12  15   1       16.46       16.89     10.22 o
 -11  15   1       23.67       19.43      9.73 o
 -10  15   1      165.16      133.43     15.68 o
  -9  15   1       27.43       24.31      9.11 o
  -8  15   1      151.43      170.09     16.21 o
  -7  15   1        0.68        0.31      4.95 o
  -6  15   1       16.98       28.69      6.16 o
  -5  15   1       62.88       69.92      8.17 o
  -4  15   1      139.65      148.90     10.47 o
  -3  15   1       48.96       44.64      9.15 o
  -2  15   1       30.21       31.07      5.97 o
  -1  15   1        0.22       -1.09      4.18 o
   0  15   1       17.11       13.21      4.79 o
   1  15   1       61.96       50.46      7.84 o
   2  15   1        1.42        6.19      4.77 o
   3  15   1       70.03       66.87      9.41 o
   4  15   1       27.37       38.81     11.45 o
   5  15   1        6.32       -6.30      6.30 o
   6  15   1        3.77        2.00      7.76 o
   7  15   1       57.88       39.12     12.30 o
   8  15   1      173.19      145.32     19.98 o
   9  15   1      157.41      139.09     20.44 o
  10  15   1        0.55       -1.15      9.07 o
  11  15   1        0.21        2.84     10.84 o
  12  15   1        2.38        5.99     12.07 o
 -11  16   1       13.28       11.83     10.00 o
 -10  16   1        6.01        8.15     10.00 o
  -9  16   1       62.84       41.57     14.18 o
  -8  16   1        4.40       -1.60      8.49 o
  -7  16   1        7.58       -0.82      7.23 o
  -6  16   1       53.22       55.12      8.30 o
  -5  16   1        7.20       -2.16      5.13 o
  -4  16   1       84.51       91.70     13.24 o
  -3  16   1      145.10      141.72     14.75 o
  -2  16   1        0.08       -1.80      4.63 o
  -1  16   1        0.13       -0.15      4.63 o
   0  16   1        1.39        0.55      5.00 o
   1  16   1        1.35        4.61      8.88 o
   2  16   1        1.09       -2.76      4.72 o
   3  16   1        9.58        8.02      5.70 o
   4  16   1        0.09       -6.61      6.61 o
   5  16   1        9.97       -0.15      7.99 o
   6  16   1       16.09        5.99      8.91 o
   7  16   1        0.04        2.15      9.38 o
   8  16   1      144.82      175.21     22.67 o
   9  16   1       93.00      103.13     19.37 o
  10  16   1       10.47        3.69     12.37 o
  11  16   1        8.87       -8.99     11.07 o
 -10  17   1       78.39       70.32     21.36 o
  -9  17   1       24.51       14.51     10.92 o
  -8  17   1       13.87       20.42     10.33 o
  -7  17   1       11.57        4.38      9.53 o
  -6  17   1       24.65       22.98     12.22 o
  -5  17   1       43.15       67.89     24.36 o
  -4  17   1       11.59       13.42     10.34 o
  -3  17   1        0.65        3.37      5.81 o
  -2  17   1      197.26      178.52     14.23 o
  -1  17   1       16.04       18.99      6.95 o
   0  17   1      152.05      153.45     13.33 o
   1  17   1       12.15        8.08      7.19 o
   2  17   1       53.59       50.78     19.37 o
   3  17   1       32.60       14.52      9.91 o
   4  17   1       55.16       45.88     14.14 o
   5  17   1        0.09        9.07      9.99 o
   6  17   1       12.24       33.43     13.83 o
   7  17   1       19.02        9.53     11.53 o
   8  17   1      100.63       95.21     18.90 o
   9  17   1        4.34        2.61     12.37 o
  -7  18   1       42.30       25.59     12.60 o
  -6  18   1        3.45        2.00      9.53 o
  -5  18   1      187.07      171.90     23.48 o
  -4  18   1       10.85       15.85      7.81 o
  -3  18   1       75.16       83.74     11.35 o
  -2  18   1        0.08        0.75      6.18 o
  -1  18   1       28.58       28.72      8.47 o
   0  18   1       25.76       30.85     10.30 o
   1  18   1        0.04        5.15      7.38 o
   2  18   1        6.95        4.61      9.07 o
   3  18   1        1.17        5.38      9.53 o
   4  18   1        1.03       -3.07      9.22 o
   5  18   1       37.19       48.41     15.37 o
   6  18   1        5.04        2.92     10.53 o
   7  18   1       31.51       42.73     15.52 o
  -4  19   1      161.02      136.60     14.58 o
  -3  19   1       68.08       43.78     10.37 o
  -2  19   1       13.00       23.43     20.71 o
  -1  19   1        2.85        2.32      6.90 o
   0  19   1        0.09        2.28      8.07 o
   1  19   1       51.21       62.31     10.84 o
   2  19   1       56.52       75.31     17.14 o
   3  19   1       18.22       36.66     13.83 o
   4  19   1       12.63       -0.77     10.45 o
 -19   0   2       82.44      179.13     23.44 o
 -18   0   2       12.38        8.91     11.68 o
 -17   0   2       38.46       26.18      8.72 o
 -16   0   2        0.18       -2.55      4.45 o
 -15   0   2        0.42        4.53      4.66 o
 -14   0   2       31.12       30.28      5.92 o
 -13   0   2      262.58      236.88     11.66 o
 -12   0   2       14.80       23.27      4.84 o
 -11   0   2      127.30      168.40      9.05 o
 -10   0   2       38.25       46.07      6.64 o
  -9   0   2       62.63       74.57     10.64 o
  -8   0   2      133.80      131.56      7.01 o
  -7   0   2     2324.45     2340.51     47.52 o
  -6   0   2     1343.18     1318.42     28.74 o
  -5   0   2       37.00       42.01      3.51 o
  -4   0   2        0.62       -1.58      1.58 o
  -3   0   2     1461.73     1428.86     29.89 o
  -2   0   2      348.85      336.37      8.10 o
  -1   0   2     4499.20     4266.77     79.80 o
   0   0   2     5323.46     5373.54     85.84 o
   1   0   2      132.35      141.24      8.80 o
   2   0   2     1913.91     2036.51     39.17 o
   3   0   2       37.48       43.85      3.17 o
   4   0   2     2077.54     2125.08     49.88 o
   5   0   2     4151.01     4661.17    104.62 o
   6   0   2      761.00      810.13     34.50 o
   7   0   2      115.67       92.43      9.72 o
   8   0   2        3.43        5.09      2.67 o
   9   0   2      275.45      301.21     17.94 o
  10   0   2       12.64        7.38      4.24 o
  11   0   2      406.88      345.82     16.38 o
  12   0   2     1383.39     1503.96     86.22 o
  13   0   2       87.21       82.97      9.82 o
  14   0   2       56.81       40.48      8.99 o
  15   0   2       53.70       53.30      9.29 o
  16   0   2       14.33       27.52      8.48 o
  17   0   2      159.94      185.70     16.71 o
  18   0   2        0.94        5.76     10.99 o
  19   0   2        5.41       -1.46     10.76 o
 -19   1   2        1.88        4.50      8.04 o
 -18   1   2        2.76       -3.20      6.57 o
 -17   1   2        6.86        7.89      4.54 o
 -16   1   2       36.63       45.19      5.36 o
 -15   1   2        6.45        5.37      3.43 o
 -14   1   2        6.50        8.02      3.27 o
 -13   1   2      488.31      463.67     11.90 o
 -12   1   2        2.22       -1.08      2.24 o
 -11   1   2        3.22        1.25      2.08 o
 -10   1   2      135.09      118.05      5.23 o
  -9   1   2       94.82       89.97      4.41 o
  -8   1   2      118.30      121.88      5.43 o
  -7   1   2      136.94      148.04      5.58 o
  -6   1   2       93.23      101.83      4.43 o
  -5   1   2       19.93       18.33      2.66 o
  -4   1   2        0.04       -1.07      1.07 o
  -3   1   2      198.86      200.30      3.26 o
  -2   1   2      386.23      403.53      6.21 o
  -1   1   2      189.09      166.24      4.80 o
   0   1   2      148.32      148.34      4.23 o
   1   1   2      404.53      401.38      8.35 o
   2   1   2      515.41      547.44     10.11 o
   3   1   2      252.78      265.06      5.95 o
   4   1   2     1662.52     1835.80     36.41 o
   5   1   2     1379.58     1493.10     30.52 o
   6   1   2       65.27       42.86      3.60 o
   7   1   2      786.45      764.54     23.77 o
   8   1   2       54.65       49.03      3.83 o
   9   1   2        0.72        1.37      3.34 o
  10   1   2       40.38       37.28      4.59 o
  11   1   2      456.34      474.54     13.94 o
  12   1   2      132.91      105.24      7.38 o
  13   1   2      298.43      292.75     25.17 o
  14   1   2        2.82        1.45      3.67 o
  15   1   2        0.20        5.65      4.13 o
  16   1   2       35.91       32.25      5.93 o
  17   1   2        8.04        5.80      5.20 o
  18   1   2       71.87       89.81     17.98 o
  19   1   2        1.43        7.16      8.10 o
 -19   2   2        9.19       11.37      8.56 o
 -18   2   2        0.01       -1.77      5.96 o
 -17   2   2        9.99       13.18      4.98 o
 -16   2   2        0.43        0.53      3.81 o
 -15   2   2        0.98       -0.58      3.17 o
 -14   2   2       20.11       18.73      3.75 o
 -13   2   2       40.91       32.68      4.02 o
 -12   2   2        0.37        1.05      2.29 o
 -11   2   2       18.00        8.01      3.08 o
 -10   2   2       53.83       42.46      3.69 o
  -9   2   2       42.64       34.74      3.16 o
  -8   2   2      163.11      190.04      8.30 o
  -7   2   2        0.01        0.91      1.34 o
  -6   2   2      128.83      107.87      3.62 o
  -5   2   2       69.13       58.09      2.70 o
  -4   2   2       15.83        5.08      1.39 o
  -3   2   2       11.84        1.76      1.42 o
  -2   2   2      966.92      954.54     11.48 o
  -1   2   2      225.98      216.76      3.63 o
   0   2   2      376.84      415.61      6.62 o
   1   2   2        0.00       -1.46      1.46 o
   2   2   2       38.54       40.79      4.61 o
   3   2   2        0.61        2.94      2.28 o
   4   2   2        0.35        0.47      1.96 o
   5   2   2        4.72       11.82      2.66 o
   6   2   2       11.95       11.71      2.30 o
   7   2   2       13.53       11.25      2.51 o
   8   2   2       10.66       11.06      3.68 o
   9   2   2       38.00       29.11      4.69 o
  10   2   2       61.68       60.35      4.80 o
  11   2   2       11.86       15.84      3.94 o
  12   2   2       27.74       27.76      5.22 o
  13   2   2       44.25       38.68      5.37 o
  14   2   2       18.96       12.78      4.28 o
  15   2   2        5.33       10.36      4.49 o
  16   2   2        0.49        3.48      4.57 o
  17   2   2        0.00        4.28      5.94 o
  18   2   2        0.13       12.04      9.07 o
  19   2   2        7.22       -1.70      7.34 o
 -19   3   2        3.92        1.54     12.37 o
 -18   3   2       15.73        9.93      6.15 o
 -17   3   2       20.26       20.97      5.37 o
 -16   3   2       18.54       24.18      5.07 o
 -15   3   2        3.95        6.74      3.44 o
 -14   3   2       27.28       18.84      5.07 o
 -13   3   2      683.86      605.38     22.98 o
 -12   3   2        5.91        4.89      2.59 o
 -11   3   2       13.76       15.84      2.77 o
 -10   3   2        9.23        6.39      2.47 o
  -9   3   2      385.43      377.37      8.97 o
  -8   3   2      108.30      108.85      4.26 o
  -7   3   2      300.02      290.02      6.18 o
  -6   3   2       37.29       32.73      2.80 o
  -5   3   2       14.88       24.07      2.03 o
  -4   3   2       18.17       16.85      1.61 o
  -3   3   2       23.01       31.63      2.08 o
  -2   3   2       65.10       78.20      2.01 o
  -1   3   2       38.75       26.40      1.28 o
   0   3   2        0.43        0.51      1.01 o
   1   3   2        0.90        2.61      1.20 o
   2   3   2      347.08      346.92      6.78 o
   3   3   2       89.32      104.35      5.18 o
   4   3   2     1625.14     1770.30     35.68 o
   5   3   2     1637.20     1720.69     30.58 o
   6   3   2      115.11      112.53      5.82 o
   7   3   2      368.19      356.73      8.68 o
   8   3   2       18.75       14.46      2.83 o
   9   3   2       71.39       69.50      4.86 o
  10   3   2       33.45       29.74      3.94 o
  11   3   2     1135.87     1115.43     23.65 o
  12   3   2      168.13      155.84      8.68 o
  13   3   2      227.47      214.46     10.32 o
  14   3   2        5.22        6.68      4.02 o
  15   3   2       18.62       13.88      4.99 o
  16   3   2       58.43       64.35      7.49 o
  17   3   2        1.63        6.59      9.26 o
  18   3   2       46.80       40.29     11.87 o
  19   3   2        8.36        7.55     10.11 o
 -19   4   2       40.89       57.69     12.79 o
 -18   4   2        2.85        1.18      6.16 o
 -17   4   2       23.05       18.53      7.15 o
 -16   4   2        1.26        2.77      4.73 o
 -15   4   2       11.69       20.02      4.46 o
 -14   4   2       35.49       40.13      5.03 o
 -13   4   2      136.08      127.95      6.41 o
 -12   4   2        9.44        2.97      2.31 o
 -11   4   2      167.86      163.74     10.85 o
 -10   4   2       63.60       44.35      5.72 o
  -9   4   2        4.27        5.62      1.93 o
  -8   4   2       55.02       60.89      3.22 o
  -7   4   2     1123.67     1219.29     17.12 o
  -6   4   2      315.94      355.01      6.51 o
  -5   4   2       98.01       80.35      3.47 o
  -4   4   2       75.35       93.19      2.86 o
  -3   4   2      434.69      397.43      5.91 o
  -2   4   2      202.43      192.43      3.36 o
  -1   4   2      653.28      708.18      9.35 o
   0   4   2     2017.79     2076.09     22.83 o
   1   4   2        2.00        0.37      1.16 o
   2   4   2      445.12      412.28      7.83 o
   3   4   2      116.84      116.67      3.67 o
   4   4   2     1296.34     1332.30     22.12 o
   5   4   2     1311.18     1445.17     24.06 o
   6   4   2      146.23      152.32      5.30 o
   7   4   2      132.13      120.21      5.51 o
   8   4   2       15.27       12.16      2.48 o
   9   4   2      407.54      389.27     11.66 o
  10   4   2       10.38       13.17      3.35 o
  11   4   2      132.68      116.51      6.90 o
  12   4   2     1000.62     1107.69     25.22 o
  13   4   2       41.49       39.68      5.58 o
  14   4   2       24.08       26.62      5.45 o
  15   4   2       65.85       61.91      8.00 o
  16   4   2        5.50        4.27      4.92 o
  17   4   2       86.53       76.07     11.49 o
  18   4   2        0.12        0.30      7.24 o
  19   4   2        0.07        2.78      8.15 o
 -19   5   2        0.47        8.73      8.46 o
 -18   5   2       26.48       43.84      8.25 o
 -17   5   2        5.30        8.69      6.87 o
 -16   5   2        0.58        6.04      4.48 o
 -15   5   2       49.20       50.56      6.14 o
 -14   5   2       14.14       14.53      3.90 o
 -13   5   2       62.11       40.02      6.69 o
 -12   5   2        0.52        0.29      2.28 o
 -11   5   2        0.83        0.54      2.08 o
 -10   5   2      282.86      257.69      8.01 o
  -9   5   2        2.31        2.13      1.84 o
  -8   5   2       20.94       24.69      2.78 o
  -7   5   2        0.00        2.10      1.52 o
  -6   5   2      760.85      755.67     10.56 o
  -5   5   2        9.08        5.73      1.25 o
  -4   5   2       38.83       48.58      2.84 o
  -3   5   2      138.42      161.92      4.42 o
  -2   5   2     1257.94     1291.03     15.64 o
  -1   5   2      342.31      340.94      7.01 o
   0   5   2      836.07      942.68     12.48 o
   1   5   2      247.19      268.50      4.73 o
   2   5   2     1113.08     1094.37     15.58 o
   3   5   2        4.53        7.91      1.41 o
   4   5   2      328.49      338.64      9.76 o
   5   5   2      386.40      404.73     11.17 o
   6   5   2       44.52       39.05      3.32 o
   7   5   2      262.66      268.69      7.61 o
   8   5   2       31.88       30.79      4.21 o
   9   5   2       26.19       27.29      3.74 o
  10   5   2      327.19      310.04     10.62 o
  11   5   2        0.01        5.00      3.30 o
  12   5   2       23.90       19.23      4.25 o
  13   5   2       85.22       85.38      9.20 o
  14   5   2        2.19        5.01      4.33 o
  15   5   2       15.11       14.11      5.91 o
  16   5   2       20.05       15.30      5.65 o
  17   5   2        7.19       14.90     13.41 o
  18   5   2       25.44       38.50     10.46 o
 -18   6   2        1.03        8.94      7.81 o
 -17   6   2       57.01      101.42     11.64 o
 -16   6   2        0.05        1.90      5.25 o
 -15   6   2        0.82        5.90      4.10 o
 -14   6   2      102.74       91.02      8.86 o
 -13   6   2      215.89      193.44     10.48 o
 -12   6   2        0.38        4.22      2.74 o
 -11   6   2      127.52      124.72      5.77 o
 -10   6   2      166.69      174.19      6.34 o
  -9   6   2      126.39      124.22      5.29 o
  -8   6   2      606.88      621.96     11.75 o
  -7   6   2        4.77        7.66      1.57 o
  -6   6   2      334.82      310.94      5.95 o
  -5   6   2      165.86      138.87      4.22 o
  -4   6   2        0.01       -0.77      1.17 o
  -3   6   2       10.13        3.68      1.61 o
  -2   6   2     2835.55     2949.84     32.48 o
  -1   6   2      623.38      632.42      9.91 o
   0   6   2     1490.49     1650.29     23.69 o
   1   6   2       15.98       22.31      2.19 o
   2   6   2       76.78       85.64      3.03 o
   3   6   2       19.40       23.01      1.92 o
   4   6   2        2.06        1.87      1.33 o
   5   6   2        3.47        4.49      1.81 o
   6   6   2       66.99       71.32      6.82 o
   7   6   2       57.80       62.21      4.48 o
   8   6   2        2.87        3.03      2.28 o
   9   6   2      114.29      137.22      6.37 o
  10   6   2      309.56      319.25     10.57 o
  11   6   2       47.90       44.09      5.15 o
  12   6   2      138.06      119.56      7.56 o
  13   6   2      183.08      168.03      8.35 o
  14   6   2       72.35       74.32      7.43 o
  15   6   2       10.72        9.04      6.74 o
  16   6   2        2.64        5.98      5.40 o
  17   6   2        0.14       -1.25      7.08 o
  18   6   2        3.15       -2.61      7.64 o
 -18   7   2       62.45       57.37     12.76 o
 -17   7   2        3.24        5.24      7.45 o
 -16   7   2       12.87       20.57      8.49 o
 -15   7   2       16.53       14.48      5.82 o
 -14   7   2      112.26      109.27      9.38 o
 -13   7   2      314.46      271.93     10.79 o
 -12   7   2        4.82       11.34      3.19 o
 -11   7   2      125.24      126.85      6.02 o
 -10   7   2        0.01        0.18      2.17 o
  -9   7   2      550.82      553.01     11.29 o
  -8   7   2       16.85       10.20      2.40 o
  -7   7   2       76.81       77.17      3.98 o
  -6   7   2       17.79       19.95      2.27 o
  -5   7   2       44.90       35.60      4.41 o
  -4   7   2      121.73      118.68      6.51 o
  -3   7   2      111.84      111.75      4.22 o
  -2   7   2      191.83      209.89      5.37 o
  -1   7   2        2.16        2.29      1.69 o
   0   7   2       11.04       14.66      2.86 o
   1   7   2      254.16      251.55      5.57 o
   2   7   2      373.04      342.21      6.39 o
   3   7   2       74.47       72.77      3.24 o
   4   7   2      487.47      523.39      9.36 o
   5   7   2      635.48      659.16     11.19 o
   6   7   2        1.29        3.22      1.92 o
   7   7   2        1.42        4.38      2.24 o
   8   7   2        1.60        8.07      2.83 o
   9   7   2      160.58      172.41      7.12 o
  10   7   2       67.74       53.11      5.36 o
  11   7   2      811.32      854.00     25.47 o
  12   7   2       66.29       64.73      6.41 o
  13   7   2       29.51       20.38      4.99 o
  14   7   2        1.48        3.37      4.51 o
  15   7   2       25.38       26.00      6.11 o
  16   7   2       56.27       56.84      9.07 o
  17   7   2        0.18       12.03      8.50 o
  18   7   2        3.28        0.53      8.38 o
 -18   8   2      127.15      202.73     16.59 o
 -17   8   2        8.07       12.23      8.03 o
 -16   8   2       13.26       17.68      7.79 o
 -15   8   2      108.00      110.11     12.55 o
 -14   8   2       47.57       59.87      7.82 o
 -13   8   2       10.36       13.81      5.26 o
 -12   8   2        5.40        6.68      3.65 o
 -11   8   2      185.60      202.23     10.21 o
 -10   8   2      108.92      100.26      6.12 o
  -9   8   2       53.60       48.62      4.61 o
  -8   8   2        6.27        2.01      2.42 o
  -7   8   2      126.86      137.29      6.27 o
  -6   8   2       36.99       29.88      3.28 o
  -5   8   2       63.57       51.55      5.44 o
  -4   8   2      376.72      393.25      8.51 o
  -3   8   2       38.01       46.33      3.38 o
  -2   8   2        8.36       11.14      2.24 o
  -1   8   2      157.23      136.62      5.34 o
   0   8   2      193.25      186.55      7.29 o
   1   8   2      325.86      314.92      6.72 o
   2   8   2       20.01       24.47      3.26 o
   3   8   2      148.69      163.17      6.11 o
   4   8   2      212.31      233.82      6.10 o
   5   8   2       22.47       18.04      2.79 o
   6   8   2       17.36       17.45      2.83 o
   7   8   2      140.16      146.57      7.21 o
   8   8   2      155.41      136.54      6.37 o
   9   8   2      720.52      712.09     14.62 o
  10   8   2      167.44      157.58     10.45 o
  11   8   2        1.06        1.54      3.51 o
  12   8   2      353.66      374.88     14.73 o
  13   8   2        1.39        4.47      4.31 o
  14   8   2        0.89       -0.61      4.23 o
  15   8   2       69.20       51.83      7.57 o
  16   8   2        0.01        0.88      7.38 o
  17   8   2       10.20        5.47      8.34 o
 -17   9   2       22.22       19.46      8.88 o
 -16   9   2       20.75       21.93      8.18 o
 -15   9   2       68.40       72.53     10.46 o
 -14   9   2       27.61       39.13      7.22 o
 -13   9   2       18.87       17.32      5.76 o
 -12   9   2        2.01        2.44      3.63 o
 -11   9   2        4.94        4.98      3.38 o
 -10   9   2      235.39      230.09      8.70 o
  -9   9   2        0.01        1.70      2.85 o
  -8   9   2        2.39        3.59      2.89 o
  -7   9   2       18.04       21.21      3.30 o
  -6   9   2      820.28      873.68     15.97 o
  -5   9   2       63.84       60.26      4.35 o
  -4   9   2       69.29       66.57      5.21 o
  -3   9   2       69.19       78.35      4.96 o
  -2   9   2      869.76      903.19     18.65 o
  -1   9   2      190.59      212.02      8.38 o
   0   9   2      713.07      776.23     18.37 o
   1   9   2       34.19       45.72      5.48 o
   2   9   2      839.56      838.82     14.45 o
   3   9   2       42.77       46.86      4.26 o
   4   9   2       37.42       29.29      2.77 o
   5   9   2       30.42       35.11      3.57 o
   6   9   2      220.32      219.87      7.58 o
   7   9   2        6.38        6.39      3.01 o
   8   9   2        9.81       10.80      3.11 o
   9   9   2       20.01       23.13      3.93 o
  10   9   2      273.38      281.04     15.82 o
  11   9   2      121.31      131.96      7.70 o
  12   9   2        0.64        3.89      4.01 o
  13   9   2        1.59        6.13      4.69 o
  14   9   2       19.82       13.27      6.47 o
  15   9   2       16.09        1.52      5.55 o
  16   9   2       24.18        9.81      8.80 o
  17   9   2        0.00       -7.74      7.74 o
 -17  10   2       70.13       72.24     20.44 o
 -16  10   2        1.83        2.22      7.52 o
 -15  10   2        1.60        0.83      7.03 o
 -14  10   2      102.91      107.20     10.30 o
 -13  10   2      183.19      190.52     12.16 o
 -12  10   2        0.10        0.28      4.82 o
 -11  10   2       72.69       63.30      7.80 o
 -10  10   2       85.48       78.60      6.11 o
  -9  10   2       48.36       54.66      4.92 o
  -8  10   2      307.12      301.12      9.27 o
  -7  10   2       11.28        6.43      3.18 o
  -6  10   2      229.08      236.49     11.09 o
  -5  10   2      204.39      214.49      8.65 o
  -4  10   2       10.66       16.52      3.30 o
  -3  10   2        0.27        5.05      2.51 o
  -2  10   2     1439.20     1487.78     27.71 o
  -1  10   2      367.62      372.15     14.58 o
   0  10   2      647.60      685.79     26.11 o
   1  10   2        1.26        2.21      2.53 o
   2  10   2       60.04       59.14      5.07 o
   3  10   2       15.54       14.39      2.87 o
   4  10   2        1.50        4.43      2.48 o
   5  10   2        0.39        5.36      3.09 o
   6  10   2      171.86      175.41      8.48 o
   7  10   2      133.98      131.66      6.65 o
   8  10   2       10.16       11.36      3.38 o
   9  10   2       25.45       17.27      3.92 o
  10  10   2      286.27      277.05      9.46 o
  11  10   2       32.05       28.69      5.64 o
  12  10   2       78.44       67.88      8.52 o
  13  10   2       65.49       56.57      7.20 o
  14  10   2       37.12       51.88      7.16 o
  15  10   2        0.22        9.64      7.17 o
  16  10   2        1.87        8.53      8.79 o
 -16  11   2       93.81      106.73     13.27 o
 -15  11   2        9.34        6.17      7.78 o
 -14  11   2      164.58      173.16     14.22 o
 -13  11   2       38.74       32.31      7.27 o
 -12  11   2        0.26        3.25      5.44 o
 -11  11   2      141.30      163.59     15.41 o
 -10  11   2       10.87       12.43      4.52 o
  -9  11   2      265.71      286.45     10.52 o
  -8  11   2        7.06       10.45      3.83 o
  -7  11   2        5.14        5.45      3.42 o
  -6  11   2        0.00       -0.12      2.99 o
  -5  11   2      201.30      226.96      8.72 o
  -4  11   2      206.65      215.71      8.33 o
  -3  11   2      167.93      173.85     11.20 o
  -2  11   2      245.25      266.92     10.64 o
  -1  11   2        3.46        3.38      2.84 o
   0  11   2      101.41      114.31      6.58 o
   1  11   2      192.05      187.99      7.99 o
   2  11   2      371.61      384.92     17.33 o
   3  11   2      156.09      151.67      7.80 o
   4  11   2       96.02      100.80      8.57 o
   5  11   2      178.89      184.25      9.00 o
   6  11   2       52.49       55.86      5.80 o
   7  11   2       99.70       90.41      6.89 o
   8  11   2        0.50        2.08      3.75 o
   9  11   2       84.67       84.11      7.37 o
  10  11   2       19.02       23.10      4.76 o
  11  11   2      198.92      215.05     16.28 o
  12  11   2       14.37       11.05      6.20 o
  13  11   2        0.41        4.59      5.96 o
  14  11   2        0.03       -2.77      5.39 o
  15  11   2        0.92        7.45      7.03 o
 -15  12   2      120.17      134.18     14.23 o
 -14  12   2       37.65       45.09      9.86 o
 -13  12   2        6.11        8.56      7.20 o
 -12  12   2        6.76        8.29      6.16 o
 -11  12   2      103.99      115.18     10.50 o
 -10  12   2      177.39      191.57     11.53 o
  -9  12   2       50.63       59.57      6.98 o
  -8  12   2        1.15       -0.23      3.52 o
  -7  12   2        0.97        5.26      3.58 o
  -6  12   2      228.35      228.37      9.26 o
  -5  12   2        9.42        1.41      3.16 o
  -4  12   2      270.94      296.78     18.72 o
  -3  12   2      170.59      172.21      8.78 o
  -2  12   2        0.24        1.43      3.16 o
  -1  12   2      387.60      366.34     11.53 o
   0  12   2        2.24        4.65      3.22 o
   1  12   2      416.50      405.62     12.80 o
   2  12   2      289.62      269.05     10.57 o
   3  12   2      175.20      201.26     12.63 o
   4  12   2        4.32        1.98      4.27 o
   5  12   2       32.97       44.40      8.66 o
   6  12   2       62.92       56.94      7.56 o
   7  12   2       78.50       95.96      9.12 o
   8  12   2      140.78      150.12      9.17 o
   9  12   2      631.78      690.33     19.52 o
  10  12   2      276.09      283.79     15.06 o
  11  12   2       34.78       40.82      9.42 o
  12  12   2       57.15       58.84      8.56 o
  13  12   2        4.02        4.56      6.70 o
  14  12   2       39.91       46.19     11.06 o
  15  12   2       30.48       26.38     10.76 o
 -14  13   2       17.00       28.05      9.37 o
 -13  13   2       39.03       25.08      9.18 o
 -12  13   2        8.12        5.34      6.42 o
 -11  13   2       12.94       10.37      6.14 o
 -10  13   2      104.53      102.02      9.74 o
  -9  13   2       10.65        9.00      4.57 o
  -8  13   2        6.21        6.91      4.45 o
  -7  13   2        1.07        0.98      3.89 o
  -6  13   2      465.10      517.19     13.95 o
  -5  13   2       37.54       34.02      5.18 o
  -4  13   2        2.43        5.08      3.75 o
  -3  13   2       22.28       19.63      4.51 o
  -2  13   2      236.39      241.76     15.95 o
  -1  13   2       50.55       51.55      6.18 o
   0  13   2      254.36      272.09     13.76 o
   1  13   2        1.08        5.88      3.81 o
   2  13   2      182.76      170.92      9.33 o
   3  13   2       84.57       99.48     10.91 o
   4  13   2       37.94       33.40     11.93 o
   5  13   2        4.86        1.89      4.56 o
   6  13   2      252.39      278.37     14.82 o
   7  13   2        1.22        5.31      5.08 o
   8  13   2      125.81       93.50      9.89 o
   9  13   2        6.76       15.24     10.57 o
  10  13   2       43.94       35.90      9.46 o
  11  13   2       58.84       71.24     16.45 o
  12  13   2        0.47       -1.92      7.49 o
  13  13   2        1.46        6.17      8.50 o
  14  13   2       23.59       39.34     19.52 o
 -13  14   2       32.18       22.52     11.40 o
 -12  14   2        0.88       -2.35      8.23 o
 -11  14   2        0.00        2.03      7.21 o
 -10  14   2        9.62       12.27      6.32 o
  -9  14   2        0.91        1.50      4.68 o
  -8  14   2       28.35       25.68      5.53 o
  -7  14   2       22.08       20.96      5.30 o
  -6  14   2       75.62       77.21      7.89 o
  -5  14   2      183.22      205.73     11.28 o
  -4  14   2        8.05       11.52      4.56 o
  -3  14   2        2.85        5.07      4.09 o
  -2  14   2      222.43      215.00     10.04 o
  -1  14   2       61.87       68.91      6.88 o
   0  14   2       51.58       43.11      5.47 o
   1  14   2        0.13        4.64      3.95 o
   2  14   2       15.75       10.61      4.54 o
   3  14   2        0.98       -4.45      4.92 o
   4  14   2        3.48        7.69      5.67 o
   5  14   2        2.66        1.86      5.19 o
   6  14   2      158.36      174.12     14.26 o
   7  14   2      139.22      130.92     13.18 o
   8  14   2       26.45       17.12     11.03 o
   9  14   2        7.99       23.13     11.45 o
  10  14   2       93.53       84.23     17.29 o
  11  14   2        1.27        0.08      9.22 o
  12  14   2        6.12        6.69     11.68 o
  13  14   2        1.09       12.37     13.91 o
 -12  15   2        2.14       -6.04      9.04 o
 -11  15   2       29.11       15.45     10.53 o
 -10  15   2       73.57       76.86     11.69 o
  -9  15   2       29.58       28.03      8.75 o
  -8  15   2       26.19       17.23      6.19 o
  -7  15   2       36.35       30.44      6.48 o
  -6  15   2        6.80       14.30      5.92 o
  -5  15   2      102.83       99.22      8.86 o
  -4  15   2      123.36      116.40      9.36 o
  -3  15   2       40.46       40.10      6.56 o
  -2  15   2      129.27      130.42     17.87 o
  -1  15   2       22.68       23.03      5.59 o
   0  15   2      153.98      132.00     10.14 o
   1  15   2       11.19       19.13      6.39 o
   2  15   2      246.79      244.70     13.00 o
   3  15   2       46.68       46.07      9.62 o
   4  15   2       30.37        8.71      8.18 o
   5  15   2       59.50       59.62     10.54 o
   6  15   2       39.53       32.20     11.14 o
   7  15   2      112.54      117.96     18.37 o
   8  15   2        2.50        5.46      9.53 o
   9  15   2        8.00        2.61      9.68 o
  10  15   2        0.68       12.14     11.60 o
  11  15   2       13.39        5.69     12.37 o
 -10  16   2      191.46      168.79     18.59 o
  -9  16   2        1.02        1.44      8.94 o
  -8  16   2        3.25       -0.78      5.85 o
  -7  16   2        1.39        4.08      6.16 o
  -6  16   2      138.43      129.44     11.25 o
  -5  16   2        0.16       -0.03      6.57 o
  -4  16   2       59.98       61.00      8.71 o
  -3  16   2       40.27       29.37     14.63 o
  -2  16   2        0.92        4.69      5.29 o
  -1  16   2      171.73      178.95     12.25 o
   0  16   2        0.76        6.15      5.40 o
   1  16   2      232.60      224.17     13.66 o
   2  16   2      375.80      381.30     29.01 o
   3  16   2      142.97      115.73     17.60 o
   4  16   2        1.31       12.76      9.76 o
   5  16   2       19.90        5.53      9.30 o
   6  16   2       22.11        7.45      9.99 o
   7  16   2       28.85       27.51     13.37 o
   8  16   2       18.08       12.60     10.60 o
   9  16   2      220.04      207.03     25.28 o
  10  16   2      145.69      141.63     23.28 o
  -9  17   2       28.69       28.57     17.52 o
  -8  17   2       12.37        1.23      8.71 o
  -7  17   2        5.65        5.94      6.97 o
  -6  17   2      137.51      123.39     12.78 o
  -5  17   2        0.25        1.84      6.51 o
  -4  17   2       16.86        7.78      6.29 o
  -3  17   2       13.97       14.33      7.09 o
  -2  17   2       17.85       17.41      6.94 o
  -1  17   2       13.50        8.90      6.41 o
   0  17   2       48.40       48.96      9.37 o
   1  17   2       15.58       -1.84      7.84 o
   2  17   2        3.93        5.92      9.45 o
   3  17   2       31.58       17.14     10.22 o
   4  17   2       50.69       32.43     12.76 o
   5  17   2        3.67        7.38     11.22 o
   6  17   2      130.69      125.34     20.21 o
   7  17   2        0.06       -1.31      9.14 o
   8  17   2      129.49      106.36     20.06 o
  -6  18   2        1.90       -4.10      7.48 o
  -5  18   2       74.35       94.93     12.90 o
  -4  18   2        2.07        3.99      7.74 o
  -3  18   2        0.23        2.67      6.92 o
  -2  18   2        0.65       -5.58      5.87 o
  -1  18   2        0.93        4.42      7.14 o
   0  18   2        2.32        3.75      6.67 o
   1  18   2        2.90        2.31      9.61 o
   2  18   2        0.54       -3.53      9.38 o
   3  18   2        7.26       -3.00      9.61 o
   4  18   2        5.35        9.53     11.14 o
   5  18   2       11.71        4.15     10.99 o
   6  18   2       46.15       44.49     15.60 o
  -1  19   2       30.90       19.09     10.30 o
   0  19   2       79.13       73.85     17.75 o
   1  19   2       19.92       34.66     14.91 o
 -19   1   3       68.11      120.56     28.36 o
 -18   1   3        2.81        9.28      6.47 o
 -17   1   3       71.39       86.02      6.98 o
 -16   1   3        0.19       -1.11      3.61 o
 -15   1   3       94.34       76.29      6.11 o
 -14   1   3        1.19        6.95      3.22 o
 -13   1   3       92.24       84.02      5.49 o
 -12   1   3       67.66       60.23      5.11 o
 -11   1   3       20.56       20.03      3.53 o
 -10   1   3       42.98       41.67      3.86 o
  -9   1   3     1414.88     1383.64     19.97 o
  -8   1   3      417.17      402.27      8.47 o
  -7   1   3       25.41       16.05      2.19 o
  -6   1   3       14.60        9.37      1.66 o
  -5   1   3       75.96       64.85      5.43 o
  -4   1   3       20.11       26.15      2.43 o
  -3   1   3       39.00       44.08      2.53 o
  -2   1   3        9.51        9.17      2.03 o
  -1   1   3       23.16       33.16      2.51 o
   0   1   3        7.07        9.42      2.17 o
   1   1   3      153.48      153.28      6.12 o
   2   1   3        0.88        5.91      2.17 o
   3   1   3      329.98      312.48      6.86 o
   4   1   3      334.12      361.95      9.02 o
   5   1   3      339.33      391.18      8.15 o
   6   1   3      139.36      124.67      8.07 o
   7   1   3        6.26        2.09      2.60 o
   8   1   3      104.64      119.59      9.99 o
   9   1   3        2.09        4.82      4.58 o
  10   1   3      236.93      195.02     10.97 o
  11   1   3      438.32      370.70     14.70 o
  12   1   3        6.16       12.53      4.45 o
  13   1   3       53.32       46.48      6.20 o
  14   1   3        8.20        2.44      4.45 o
  15   1   3       58.40       61.57      7.54 o
  16   1   3      186.96      211.21     14.13 o
  17   1   3        0.15        6.21     12.41 o
  18   1   3        0.90       10.18      8.42 o
 -19   2   3        5.46       16.86      9.43 o
 -18   2   3       19.83        6.05      7.58 o
 -17   2   3       38.33       38.98      6.89 o
 -16   2   3       32.90       26.21      5.97 o
 -15   2   3       11.33       13.33      3.95 o
 -14   2   3      169.68      125.65      7.09 o
 -13   2   3        0.14        2.15      2.82 o
 -12   2   3        0.01       -0.92      2.52 o
 -11   2   3        5.53        9.24      2.71 o
 -10   2   3      901.91      931.60     16.31 o
  -9   2   3       27.54       16.39      3.63 o
  -8   2   3      339.56      297.31      9.77 o
  -7   2   3       88.65       87.13      3.84 o
  -6   2   3      319.32      275.71      6.21 o
  -5   2   3        6.19        4.42      1.77 o
  -4   2   3      382.46      349.01      7.11 o
  -3   2   3       57.91       42.69      2.33 o
  -2   2   3     7987.35     8692.14     88.88 o
  -1   2   3      522.86      567.79      8.26 o
   0   2   3     1112.16     1211.99     19.22 o
   1   2   3      118.46      126.39      6.13 o
   2   2   3       78.47       83.41      4.26 o
   3   2   3      249.19      241.59      7.69 o
   4   2   3      897.53      968.47     16.67 o
   5   2   3      398.66      434.12      8.83 o
   6   2   3        9.11       20.14      3.43 o
   7   2   3       13.27       14.34      2.93 o
   8   2   3        4.49        6.19      3.05 o
   9   2   3       15.84       13.79      4.34 o
  10   2   3      204.93      140.57      9.50 o
  11   2   3       13.44        3.22      4.11 o
  12   2   3        0.00        4.63      4.35 o
  13   2   3       82.56       87.53      7.87 o
  14   2   3       11.26        7.10      4.69 o
  15   2   3       30.42       33.40      9.08 o
  16   2   3       63.73       45.47      8.95 o
  17   2   3       29.82       23.40     10.37 o
  18   2   3        0.00        5.50      8.44 o
 -19   3   3      111.46      155.77     26.21 o
 -18   3   3       12.48       19.94      8.37 o
 -17   3   3        4.60        9.11      5.67 o
 -16   3   3       22.54       48.85      6.78 o
 -15   3   3       61.72       67.03      9.06 o
 -14   3   3        0.80        0.85      3.48 o
 -13   3   3       21.08       18.34      3.58 o
 -12   3   3      145.41      148.68      6.61 o
 -11   3   3       60.34       59.80      5.00 o
 -10   3   3        1.41        1.45      2.26 o
  -9   3   3     1167.96     1134.63     18.54 o
  -8   3   3       81.08       73.56      4.86 o
  -7   3   3      235.48      224.78      6.58 o
  -6   3   3      102.48      107.87      4.73 o
  -5   3   3      340.59      297.34      6.16 o
  -4   3   3        4.53        2.69      1.46 o
  -3   3   3       16.41       17.94      2.40 o
  -2   3   3       22.46       16.20      1.71 o
  -1   3   3        8.08       12.57      1.48 o
   0   3   3       23.55       20.51      2.10 o
   1   3   3      326.92      293.86      6.36 o
   2   3   3        1.68        1.80      1.43 o
   3   3   3       23.34       24.04      2.74 o
   4   3   3       85.54      100.78      6.70 o
   5   3   3       82.65       81.94      4.21 o
   6   3   3        6.02        4.61      2.92 o
   7   3   3      130.92      138.80      7.17 o
   8   3   3       62.16       50.89      4.15 o
   9   3   3       72.79       66.15      5.83 o
  10   3   3      151.89      126.35      8.97 o
  11   3   3       86.13       53.83      6.95 o
  12   3   3       33.04       25.85      5.83 o
  13   3   3       18.88       11.53      4.57 o
  14   3   3       68.48       70.52      7.50 o
  15   3   3       31.90       41.57      6.72 o
  16   3   3      137.29      169.93     13.13 o
  17   3   3        9.13       15.15      8.75 o
  18   3   3       49.70       57.76     11.85 o
 -18   4   3       79.39       88.81     12.41 o
 -17   4   3        4.68       20.02      8.14 o
 -16   4   3        0.25        7.95      4.70 o
 -15   4   3        1.84        8.11      5.25 o
 -14   4   3        3.90        2.54      3.55 o
 -13   4   3        2.41        4.51      3.51 o
 -12   4   3       16.47       16.28      4.12 o
 -11   4   3      102.80       87.02      6.63 o
 -10   4   3        6.91        6.43      2.90 o
  -9   4   3      299.97      328.94      8.24 o
  -8   4   3      109.09      106.65      4.86 o
  -7   4   3      822.69      772.41     13.56 o
  -6   4   3      212.25      203.14      4.87 o
  -5   4   3        0.84        2.70      1.38 o
  -4   4   3       56.65       69.73      3.80 o
  -3   4   3        0.04        1.53      1.28 o
  -2   4   3        0.00        1.49      1.27 o
  -1   4   3      124.38       92.88      3.08 o
   0   4   3       14.86       16.94      1.90 o
   1   4   3        1.35        2.67      1.44 o
   2   4   3      272.12      270.69      6.58 o
   3   4   3       96.40       91.75      4.25 o
   4   4   3       32.96       36.76      3.58 o
   5   4   3     1399.47     1470.68     28.17 o
   6   4   3       63.80       68.42      4.76 o
   7   4   3       77.54       82.46      5.22 o
   8   4   3        5.75        3.40      2.50 o
   9   4   3        2.26       -0.13      2.57 o
  10   4   3       92.79       94.54      6.35 o
  11   4   3       29.79       14.87      5.06 o
  12   4   3       53.71       52.59      9.61 o
  13   4   3      144.27      155.60     11.05 o
  14   4   3        1.17        2.25      4.45 o
  15   4   3       20.11       25.39      6.10 o
  16   4   3       73.23      114.37     11.69 o
  17   4   3       51.58       77.12     12.38 o
  18   4   3        0.17        6.32      8.40 o
 -18   5   3        0.18        1.63      8.14 o
 -17   5   3      153.28      173.99     14.85 o
 -16   5   3        1.30        3.62      5.67 o
 -15   5   3       33.64       29.78      6.07 o
 -14   5   3        2.26        1.82      4.58 o
 -13   5   3       95.97       95.55      6.70 o
 -12   5   3       24.55       14.85      3.81 o
 -11   5   3        0.00        0.85      2.82 o
 -10   5   3       98.96       87.88      5.92 o
  -9   5   3      901.90      902.04     17.58 o
  -8   5   3      409.55      381.80      9.90 o
  -7   5   3        1.48        1.44      1.99 o
  -6   5   3       75.32       67.61      3.74 o
  -5   5   3        1.46        3.16      1.57 o
  -4   5   3        1.74        3.30      1.42 o
  -3   5   3       31.09       28.25      3.18 o
  -2   5   3       39.37       41.05      2.27 o
  -1   5   3       12.71       17.25      1.71 o
   0   5   3       12.03        8.85      1.80 o
   1   5   3        2.03        4.60      1.55 o
   2   5   3        5.48        3.23      1.68 o
   3   5   3      523.84      490.49      9.78 o
   4   5   3      221.23      240.44      6.14 o
   5   5   3      437.37      455.47     10.50 o
   6   5   3      410.54      363.73     10.28 o
   7   5   3        0.35        3.20      2.39 o
   8   5   3        5.12        4.18      2.74 o
   9   5   3       29.70       24.86      3.63 o
  10   5   3       74.03       58.08      6.93 o
  11   5   3      479.93      442.16     16.18 o
  12   5   3       54.26       68.34      7.89 o
  13   5   3       96.05       93.86      9.20 o
  14   5   3        7.66        5.04      5.60 o
  15   5   3       42.62       53.10      8.97 o
  16   5   3       95.98      124.14     32.16 o
  17   5   3       16.55       21.71      9.49 o
 -18   6   3       30.69       50.97     11.03 o
 -17   6   3       36.78       48.29     11.45 o
 -16   6   3       16.52       20.04      7.95 o
 -15   6   3        0.92        5.20      4.51 o
 -14   6   3       33.99       22.56      4.81 o
 -13   6   3        9.05        8.97      4.80 o
 -12   6   3        0.05        3.56      3.45 o
 -11   6   3        1.22       -1.25      3.28 o
 -10   6   3      243.21      266.36      9.62 o
  -9   6   3       17.51        8.59      3.25 o
  -8   6   3      102.23       80.45      5.17 o
  -7   6   3      190.97      173.93      8.74 o
  -6   6   3      233.96      252.76      8.50 o
  -5   6   3       23.84       25.36      2.44 o
  -4   6   3      163.53      182.23      5.70 o
  -3   6   3       27.40       22.44      2.16 o
  -2   6   3     1762.55     1970.92     26.07 o
  -1   6   3      246.67      244.08      6.73 o
   0   6   3      204.61      204.81      5.09 o
   1   6   3      377.80      363.38      6.26 o
   2   6   3       83.24       78.41      3.25 o
   3   6   3      299.15      298.38      6.46 o
   4   6   3      225.36      238.02      6.15 o
   5   6   3      227.35      238.76      7.92 o
   6   6   3       32.53       29.94      4.64 o
   7   6   3       36.40       31.78      3.87 o
   8   6   3       25.68       33.73      4.18 o
   9   6   3       79.29       58.18      4.80 o
  10   6   3       37.71       23.45      4.21 o
  11   6   3       13.87        9.32      3.82 o
  12   6   3       27.21       33.73      6.48 o
  13   6   3       84.99       89.02      9.17 o
  14   6   3       59.87       69.60      9.01 o
  15   6   3       17.39       17.95      8.00 o
  16   6   3       32.36       20.89      9.95 o
  17   6   3       35.82       39.92     10.59 o
 -17   7   3        0.10        7.62      8.00 o
 -16   7   3       63.15       72.65     10.64 o
 -15   7   3        2.82       -1.91      6.84 o
 -14   7   3        2.07        9.58      4.54 o
 -13   7   3        0.22       -1.63      3.83 o
 -12   7   3      138.97      146.78      8.07 o
 -11   7   3       16.11       17.62      4.37 o
 -10   7   3       26.66       27.30      5.19 o
  -9   7   3      466.89      450.66     11.98 o
  -8   7   3       10.60        9.02      2.98 o
  -7   7   3      489.22      473.76     11.12 o
  -6   7   3      384.77      379.72      9.56 o
  -5   7   3      348.60      352.04      8.06 o
  -4   7   3       47.04       43.96      3.89 o
  -3   7   3       37.46       44.89      3.91 o
  -2   7   3       17.19       14.68      2.34 o
  -1   7   3        3.38        5.82      1.92 o
   0   7   3      186.10      186.39      7.81 o
   1   7   3      104.01      101.47      4.36 o
   2   7   3       70.32       67.78      3.19 o
   3   7   3      285.97      294.64      6.88 o
   4   7   3        2.13        1.00      1.82 o
   5   7   3       14.97       14.40      3.82 o
   6   7   3      108.43      112.66      5.43 o
   7   7   3      221.57      211.86      8.18 o
   8   7   3        0.44        1.18      2.79 o
   9   7   3      179.99      166.27     12.93 o
  10   7   3       22.02       13.36      3.63 o
  11   7   3        9.84        6.39      4.01 o
  12   7   3       65.03       70.71      8.32 o
  13   7   3       20.01       11.47      5.79 o
  14   7   3       67.42       72.49      8.95 o
  15   7   3        4.80       14.89      6.92 o
  16   7   3       30.26       35.83     10.85 o
  17   7   3        7.27       10.49      9.49 o
 -17   8   3       15.01       17.62      9.04 o
 -16   8   3        6.31        7.35      7.86 o
 -15   8   3        0.31        0.02      6.97 o
 -14   8   3        6.33        0.94      4.28 o
 -13   8   3        2.30        4.35      4.12 o
 -12   8   3       39.60       46.90      5.61 o
 -11   8   3      108.10      103.00      7.02 o
 -10   8   3        0.39        4.33      3.45 o
  -9   8   3      329.25      342.62     10.67 o
  -8   8   3      102.63      102.35      6.08 o
  -7   8   3     1136.06     1195.76     20.71 o
  -6   8   3      152.82      138.66      6.41 o
  -5   8   3        6.16        4.42      2.64 o
  -4   8   3        5.87        1.06      2.38 o
  -3   8   3        5.69        6.82      2.52 o
  -2   8   3        4.94       13.31      2.99 o
  -1   8   3       43.39       33.25      4.00 o
   0   8   3       35.59       35.90      4.13 o
   1   8   3        2.13        1.76      2.50 o
   2   8   3      284.76      279.10     10.01 o
   3   8   3      128.82      135.81      5.66 o
   4   8   3       17.06       17.51      3.35 o
   5   8   3     1494.62     1572.55     27.42 o
   6   8   3       34.36       36.39      4.02 o
   7   8   3       97.79      100.36      5.64 o
   8   8   3        0.33        2.65      2.70 o
   9   8   3        0.07       -0.46      2.79 o
  10   8   3       87.91       85.69      6.56 o
  11   8   3       78.16       63.70      6.33 o
  12   8   3       89.99       85.35      7.45 o
  13   8   3      192.11      184.14     12.31 o
  14   8   3        7.45       19.09      6.76 o
  15   8   3       21.82       31.58      8.03 o
  16   8   3      105.16      150.05     23.40 o
 -16   9   3        9.62        8.16      8.45 o
 -15   9   3        0.01       -0.87      6.75 o
 -14   9   3        0.75        2.28      6.72 o
 -13   9   3       21.34       25.46      5.27 o
 -12   9   3       29.24       39.63      5.47 o
 -11   9   3        2.60        3.76      3.78 o
 -10   9   3       49.49       45.18      5.76 o
  -9   9   3      347.40      355.35     12.33 o
  -8   9   3      137.63      136.64      6.99 o
  -7   9   3       21.79       21.99      3.79 o
  -6   9   3       17.46       13.34      3.24 o
  -5   9   3        7.14        7.08      3.00 o
  -4   9   3       77.11       76.54      5.14 o
  -3   9   3       20.45       18.14      3.22 o
  -2   9   3      130.49      134.99      9.37 o
  -1   9   3        0.62       -2.50      2.50 o
   0   9   3      166.26      172.33     13.41 o
   1   9   3        8.51        7.24      2.92 o
   2   9   3      136.64      149.78      7.68 o
   3   9   3       93.84       88.60      6.37 o
   4   9   3       18.05       14.93      4.54 o
   5   9   3      303.93      314.67     10.73 o
   6   9   3      315.05      317.89     10.97 o
   7   9   3       23.13       23.76      4.31 o
   8   9   3       53.53       56.43      5.87 o
   9   9   3       71.50       78.12      6.66 o
  10   9   3        7.98        7.10      3.93 o
  11   9   3      151.87      144.37     12.89 o
  12   9   3       23.75       24.09      6.46 o
  13   9   3       90.91       80.07     11.87 o
  14   9   3       10.22       12.81      9.11 o
  15   9   3       13.81       18.11     12.72 o
  16   9   3       19.57       14.59     10.24 o
 -16  10   3        0.78       -5.63      7.80 o
 -15  10   3        0.61       12.96      8.19 o
 -14  10   3        3.65        8.61      7.47 o
 -13  10   3       44.18       43.45      7.41 o
 -12  10   3        0.00        1.27      4.23 o
 -11  10   3        0.39       -1.59      3.83 o
 -10  10   3        2.75        0.69      3.62 o
  -9  10   3        0.60        6.13      3.82 o
  -8  10   3        0.76       -1.31      2.97 o
  -7  10   3      228.14      229.00      8.74 o
  -6  10   3      145.33      149.34      8.66 o
  -5  10   3      194.48      191.41      7.84 o
  -4  10   3       80.50       88.15     12.80 o
  -3  10   3      202.42      185.10      8.78 o
  -2  10   3       13.61       13.23      3.64 o
  -1  10   3       50.28       40.61      4.76 o
   0  10   3       18.22       12.05      3.98 o
   1  10   3      606.12      638.44     17.37 o
   2  10   3       32.14       18.50      4.07 o
   3  10   3      370.27      368.41     14.77 o
   4  10   3        0.10       -3.37      3.37 o
   5  10   3       94.24      122.40      9.53 o
   6  10   3      112.77      105.61      9.01 o
   7  10   3       77.21       68.81      8.07 o
   8  10   3       16.88       15.71      4.39 o
   9  10   3      416.47      426.43     14.26 o
  10  10   3        7.65       11.15      4.32 o
  11  10   3       10.80        9.98      5.50 o
  12  10   3       85.41      103.93      9.98 o
  13  10   3       57.45       45.93     13.83 o
  14  10   3       95.83       81.68     16.06 o
  15  10   3       12.19        9.57      9.17 o
 -15  11   3       17.07        6.21      8.40 o
 -14  11   3        0.95        2.03      7.62 o
 -13  11   3        1.14       -0.58      7.11 o
 -12  11   3       53.99       44.75      6.19 o
 -11  11   3       18.81       19.47      4.92 o
 -10  11   3       16.70       18.33      4.65 o
  -9  11   3       78.54       69.18      6.04 o
  -8  11   3       35.21       36.63      4.95 o
  -7  11   3      305.62      326.43     11.44 o
  -6  11   3      312.74      323.39     11.21 o
  -5  11   3       38.73       38.02      4.89 o
  -4  11   3       33.77       32.87      4.76 o
  -3  11   3      163.44      161.98      9.77 o
  -2  11   3        0.00        1.04      3.12 o
  -1  11   3       10.79        5.73      3.37 o
   0  11   3      262.90      249.49     12.71 o
   1  11   3       10.82       14.03      3.75 o
   2  11   3      175.67      170.26      8.89 o
   3  11   3      160.19      165.37     10.90 o
   4  11   3       34.00       22.86      5.46 o
   5  11   3       14.96       13.47      5.13 o
   6  11   3       81.69       98.33      9.34 o
   7  11   3       93.92       76.39     11.05 o
   8  11   3       12.61       16.27      7.04 o
   9  11   3      180.01      175.29     12.22 o
  10  11   3        0.01        2.17      6.99 o
  11  11   3       45.98       36.11      7.59 o
  12  11   3       14.30        8.96      7.42 o
  13  11   3       51.59       53.04      9.22 o
  14  11   3       18.16       30.84     10.61 o
 -14  12   3        3.97       13.28      8.46 o
 -13  12   3        0.01        1.74      7.82 o
 -12  12   3       35.58       26.34      8.45 o
 -11  12   3       18.71       20.60      5.78 o
 -10  12   3       16.49       14.68      5.35 o
  -9  12   3       48.15       40.60      5.91 o
  -8  12   3       10.61        6.54      4.37 o
  -7  12   3      420.01      412.61     13.54 o
  -6  12   3       14.46       12.49      3.98 o
  -5  12   3        7.72        8.12      3.80 o
  -4  12   3       56.16       39.99      5.61 o
  -3  12   3       78.72       71.61      6.49 o
  -2  12   3        6.02        5.42      3.49 o
  -1  12   3        4.51        4.62      3.73 o
   0  12   3       31.01       32.30      5.84 o
   1  12   3       25.39       27.02      4.88 o
   2  12   3      140.31      135.92     10.63 o
   3  12   3       36.12       40.45      9.05 o
   4  12   3        6.34        8.52      5.21 o
   5  12   3      462.97      536.45     20.26 o
   6  12   3        0.63       -0.43      4.87 o
   7  12   3       27.75       16.78      6.03 o
   8  12   3       40.10       37.97      8.86 o
   9  12   3       12.98       15.84      8.41 o
  10  12   3        3.02        3.73      7.28 o
  11  12   3       53.97       56.13      8.90 o
  12  12   3       32.10       28.13      9.99 o
  13  12   3       52.26       37.86     10.84 o
  14  12   3       13.38       17.21     15.75 o
 -13  13   3        0.79        5.51      8.10 o
 -12  13   3       52.14       46.52     10.30 o
 -11  13   3        1.31        6.92      6.13 o
 -10  13   3        1.23       -2.92      4.86 o
  -9  13   3      120.81       98.79      8.66 o
  -8  13   3       19.60       15.37      5.08 o
  -7  13   3       57.95       59.28      6.57 o
  -6  13   3       11.81       14.90      4.66 o
  -5  13   3        0.58        7.06      4.28 o
  -4  13   3      138.53      125.38      8.61 o
  -3  13   3        9.24        6.98      4.38 o
  -2  13   3      146.56      157.42      9.07 o
  -1  13   3        0.96        1.50      3.71 o
   0  13   3      174.84      161.84     17.27 o
   1  13   3       10.77       16.85      4.88 o
   2  13   3      195.10      169.06     12.18 o
   3  13   3       13.75       14.60      5.92 o
   4  13   3        0.00        1.98      5.30 o
   5  13   3       98.52       97.09     10.27 o
   6  13   3       87.66       84.55     10.00 o
   7  13   3       66.32       77.57     11.72 o
   8  13   3       62.98       55.49     10.40 o
   9  13   3       40.27       54.98     14.29 o
  10  13   3       62.78       92.71     27.05 o
  11  13   3        7.57       14.27      7.58 o
  12  13   3        0.41       -4.93      8.20 o
  13  13   3       71.29       84.91     47.57 o
 -12  14   3        1.04        8.50      8.52 o
 -11  14   3        1.76        3.57      7.38 o
 -10  14   3       12.81        9.56      6.61 o
  -9  14   3        5.55        0.14      5.20 o
  -8  14   3        9.06        8.77      5.07 o
  -7  14   3      169.04      181.68     10.55 o
  -6  14   3       22.76       20.27      5.94 o
  -5  14   3      154.13      137.54      9.62 o
  -4  14   3       43.56       38.90      6.19 o
  -3  14   3      182.60      160.28     13.29 o
  -2  14   3       92.25       83.06      7.46 o
  -1  14   3       16.13       11.36      4.82 o
   0  14   3       45.45       35.28      5.76 o
   1  14   3      631.03      670.66     24.49 o
   2  14   3        6.94        1.90      5.49 o
   3  14   3      330.60      335.96     17.41 o
   4  14   3       34.21       49.46      8.73 o
   5  14   3       15.94       13.20      7.46 o
   6  14   3       23.65       14.43      8.06 o
   7  14   3       36.63       38.66      9.77 o
   8  14   3        0.14        8.15      7.65 o
   9  14   3      392.98      375.02     22.40 o
  10  14   3       35.82       34.76     25.90 o
  11  14   3       11.65        5.15      7.45 o
 -11  15   3       66.96       84.09     12.38 o
 -10  15   3        0.42        8.23      6.57 o
  -9  15   3        9.81        3.87      5.95 o
  -8  15   3        8.26        7.19      5.92 o
  -7  15   3       49.55       45.65      7.83 o
  -6  15   3      109.85      117.23     10.17 o
  -5  15   3       50.68       58.07      9.05 o
  -4  15   3        1.95        0.96      5.27 o
  -3  15   3      221.35      202.30     11.57 o
  -2  15   3        6.46        4.36      4.68 o
  -1  15   3       17.41       18.76      5.42 o
   0  15   3      122.61      127.56      9.79 o
   1  15   3      125.13      104.41     13.05 o
   2  15   3       96.67       76.57     11.56 o
   3  15   3       15.83        4.20      6.92 o
   4  15   3       21.34       36.31      9.95 o
   5  15   3       14.52       16.53      8.00 o
   6  15   3       19.54       23.89      9.52 o
   7  15   3        1.42       -0.23      7.95 o
   8  15   3       11.42       21.35      9.25 o
   9  15   3       83.26       85.85     13.34 o
  10  15   3        0.00        2.92     11.45 o
  -9  16   3        1.78       11.08      7.41 o
  -8  16   3       11.59       20.55      7.88 o
  -7  16   3       33.05       19.97      8.79 o
  -6  16   3        3.08        3.81      5.69 o
  -5  16   3        5.75        8.77      5.91 o
  -4  16   3      107.92       98.94     16.03 o
  -3  16   3       93.64       79.13      9.81 o
  -2  16   3        9.95        1.65      5.58 o
  -1  16   3       45.73       35.48      7.33 o
   0  16   3        9.26        9.68      8.40 o
   1  16   3       42.93       70.41     12.45 o
   2  16   3       10.37       16.63      9.21 o
   3  16   3        8.04        3.09      7.30 o
   4  16   3        0.93        5.29      7.88 o
   5  16   3       25.11       12.16      8.79 o
   6  16   3        2.75        2.42      8.14 o
   7  16   3        0.79       -3.38     10.37 o
   8  16   3       90.09       54.02     15.98 o
  -7  17   3       31.97       14.04      7.71 o
  -6  17   3       56.45       64.73     10.68 o
  -5  17   3        1.76        3.42      6.58 o
  -4  17   3       43.73       47.80      9.11 o
  -3  17   3        2.92        5.05      6.55 o
  -2  17   3       63.76       52.62      9.34 o
  -1  17   3        3.96        1.63      7.88 o
   0  17   3       51.93       29.36     12.03 o
   1  17   3        9.83        9.04      8.41 o
   2  17   3       51.18       44.07     11.87 o
   3  17   3       70.87       66.04     13.19 o
   4  17   3        7.15       25.21     12.30 o
   5  17   3        7.63       -3.53      9.91 o
   6  17   3        4.86       17.44     12.22 o
  -4  18   3       22.39       19.44     20.06 o
  -3  18   3       49.18       31.30      8.66 o
  -2  18   3       32.07       22.00      8.27 o
  -1  18   3        6.40       14.68     11.91 o
   0  18   3        3.72        1.88      9.26 o
   1  18   3      313.06      324.76     29.97 o
   2  18   3        0.88        3.00     10.37 o
   3  18   3      162.70      171.14     23.90 o
 -18   0   4       15.62       13.32     11.60 o
 -17   0   4       31.97       55.66     15.48 o
 -16   0   4      191.74      231.59     13.45 o
 -15   0   4       11.05        7.84      5.43 o
 -14   0   4       22.18       18.53      5.71 o
 -13   0   4       27.09       21.73      5.53 o
 -12   0   4       45.99       60.96      8.13 o
 -11   0   4        9.53        0.05      3.61 o
 -10   0   4      116.25      143.40     18.02 o
  -9   0   4     2042.93     2050.10     56.50 o
  -8   0   4     4019.78     3978.46     69.78 o
  -7   0   4      657.92      659.01     22.13 o
  -6   0   4      653.63      638.70     16.62 o
  -5   0   4      198.69      189.30      8.70 o
  -4   0   4       62.83       77.39      6.02 o
  -3   0   4        1.25        3.21      2.77 o
  -2   0   4      320.71      398.51     13.81 o
  -1   0   4      232.22      256.20     20.79 o
   0   0   4      174.62      189.43      9.45 o
   1   0   4      162.72      176.90     12.03 o
   2   0   4      866.06      867.67     21.66 o
   3   0   4     1080.33     1069.12     38.60 o
   4   0   4      750.43      728.34     18.61 o
   5   0   4      761.04      807.12     24.02 o
   6   0   4       30.24       36.87     11.26 o
   7   0   4       32.69       35.04      9.76 o
   8   0   4        0.10       -4.69      5.99 o
   9   0   4      316.99      376.94     26.59 o
  10   0   4       37.43       17.67      9.14 o
  11   0   4      115.26      121.65     17.60 o
  12   0   4       37.40       41.30     25.13 o
  13   0   4       71.98       88.91     12.63 o
  14   0   4        2.57        1.48      7.44 o
  15   0   4        0.02       -0.61     10.68 o
  17   0   4       14.54       20.44     13.60 o
 -18   1   4       31.33       37.01      7.86 o
 -17   1   4       37.69       52.58      8.03 o
 -16   1   4       30.54       43.37      6.02 o
 -15   1   4       29.88       50.30      5.89 o
 -14   1   4       89.15      114.80      7.29 o
 -13   1   4       28.69       26.74      4.15 o
 -12   1   4       14.79       15.72      3.51 o
 -11   1   4       62.08       62.58      4.76 o
 -10   1   4       48.72       49.34      4.19 o
  -9   1   4      168.65      178.28      6.58 o
  -8   1   4      187.73      198.39      9.06 o
  -7   1   4        8.03        7.57      2.43 o
  -6   1   4      117.06      110.56      6.33 o
  -5   1   4       12.24       16.93      2.69 o
  -4   1   4       39.44       39.93      3.72 o
  -3   1   4      172.11      194.76      7.17 o
  -2   1   4        1.28       -0.46      1.44 o
  -1   1   4      329.20      343.53      8.83 o
   0   1   4        0.34        2.25      2.91 o
   1   1   4       94.91       78.35      5.47 o
   2   1   4      634.11      589.58     14.18 o
   3   1   4      125.47      133.71      5.69 o
   4   1   4      168.61      176.72      5.81 o
   5   1   4      635.72      636.94     12.00 o
   6   1   4      241.56      240.86     14.10 o
   7   1   4       89.93       84.96     12.15 o
   8   1   4        0.69        1.13      5.92 o
   9   1   4      326.44      264.92     16.21 o
  10   1   4       94.98       92.75     16.98 o
  11   1   4       40.78       29.81      6.65 o
  12   1   4       23.47       14.49      5.92 o
  13   1   4        4.58        7.69      5.30 o
  14   1   4        2.79        3.47      5.32 o
  15   1   4       20.79       15.78      7.31 o
  16   1   4        0.24        7.44      8.14 o
  17   1   4       14.20        7.98      8.71 o
 -18   2   4        3.82        2.18      8.99 o
 -17   2   4        0.00       -4.91      5.73 o
 -16   2   4        1.20        4.72      4.98 o
 -15   2   4        4.02        1.31      4.18 o
 -14   2   4        3.32        5.91      4.03 o
 -13   2   4        0.18       -1.79      3.28 o
 -12   2   4        1.27        5.09      3.32 o
 -11   2   4        4.14        4.41      2.94 o
 -10   2   4        6.94        6.79      2.77 o
  -9   2   4       10.51        7.25      2.71 o
  -8   2   4       24.14       18.23      4.04 o
  -7   2   4       16.95       16.44      2.83 o
  -6   2   4       47.05       52.25      3.76 o
  -5   2   4       14.45       15.00      2.92 o
  -4   2   4        3.02        1.43      1.81 o
  -3   2   4       96.92      101.08      4.17 o
  -2   2   4       98.07      103.09      4.54 o
  -1   2   4       26.49       42.62      3.73 o
   0   2   4        3.06        3.27      2.31 o
   1   2   4      104.77       91.66     11.97 o
   2   2   4       25.48       27.41      3.45 o
   3   2   4       30.25       18.10      4.08 o
   4   2   4      177.67      177.50      9.94 o
   5   2   4       44.73       49.58      8.97 o
   6   2   4       66.10       73.20      6.08 o
   7   2   4        0.47        4.02      3.35 o
   8   2   4       12.07       16.87      6.73 o
   9   2   4       45.54       37.37      7.90 o
  10   2   4        0.23        1.22      4.60 o
  11   2   4        1.67        4.81      5.15 o
  12   2   4        3.07        4.25      5.55 o
  13   2   4        0.13        3.65      5.71 o
  14   2   4        4.01        9.24      5.49 o
  15   2   4        4.92       10.06      6.69 o
  16   2   4        0.13       -4.87      7.65 o
  17   2   4        8.19       17.08     10.08 o
 -17   3   4       12.73       23.49      6.85 o
 -16   3   4      105.55      115.13      9.59 o
 -15   3   4        6.61       19.10      5.17 o
 -14   3   4       70.02       77.92      7.14 o
 -13   3   4       22.22       16.39      4.09 o
 -12   3   4       10.86        6.57      4.30 o
 -11   3   4      113.42      114.46      6.49 o
 -10   3   4        5.67        3.73      2.91 o
  -9   3   4      289.44      300.61      9.09 o
  -8   3   4      522.79      521.07     11.65 o
  -7   3   4       47.69       47.75      4.59 o
  -6   3   4       91.18       96.04      4.72 o
  -5   3   4        2.16        5.46      2.07 o
  -4   3   4        1.35       -0.11      1.75 o
  -3   3   4      167.89      179.66      7.38 o
  -2   3   4        0.30        3.31      1.48 o
  -1   3   4      294.39      291.74      6.42 o
   0   3   4      134.62      140.98      5.09 o
   1   3   4      156.47      158.06      6.69 o
   2   3   4      186.62      195.91      6.00 o
   3   3   4      419.18      431.58     11.17 o
   4   3   4      573.78      569.33     13.91 o
   5   3   4      434.89      459.06     14.65 o
   6   3   4      118.87      115.18     10.78 o
   7   3   4      189.81      168.52      8.77 o
   8   3   4        7.41       11.17      4.54 o
   9   3   4      281.98      239.22     14.43 o
  10   3   4      154.70      145.79     10.48 o
  11   3   4      113.48       96.59      9.51 o
  12   3   4        3.98        3.96      5.50 o
  13   3   4        1.55       -1.84      5.09 o
  14   3   4       21.39       15.34      6.12 o
  15   3   4        2.06       -3.93      6.23 o
  16   3   4       58.71       79.91     20.94 o
  17   3   4        1.85       -2.81      8.44 o
 -17   4   4       24.47       26.04      7.00 o
 -16   4   4      144.30      144.16     10.42 o
 -15   4   4       11.63        2.84      4.66 o
 -14   4   4       11.28       14.70      4.66 o
 -13   4   4       26.47       19.09      4.70 o
 -12   4   4       21.36       18.75      4.37 o
 -11   4   4       39.18       39.81      5.05 o
 -10   4   4        7.56        5.85      3.49 o
  -9   4   4     1315.65     1352.50     24.60 o
  -8   4   4     2474.18     2539.62     36.45 o
  -7   4   4      333.26      330.63      8.99 o
  -6   4   4      416.22      427.48     10.06 o
  -5   4   4      193.41      146.96      6.89 o
  -4   4   4       41.72       51.62      3.44 o
  -3   4   4        2.72        3.63      1.68 o
  -2   4   4      247.16      254.91      5.71 o
  -1   4   4      227.15      223.60      6.57 o
   0   4   4       93.51      104.21      5.51 o
   1   4   4      114.64      106.92      4.64 o
   2   4   4      759.63      765.75     14.07 o
   3   4   4      828.95      827.45     14.91 o
   4   4   4      398.36      381.76     18.02 o
   5   4   4      266.14      275.38     11.06 o
   6   4   4       25.62       26.68      4.52 o
   7   4   4       19.46       17.89      4.76 o
   8   4   4        5.66        1.31      3.29 o
   9   4   4      244.92      228.58     13.17 o
  10   4   4       48.88       30.81      7.21 o
  11   4   4       47.04       36.00      6.86 o
  12   4   4       37.10       38.77      7.42 o
  13   4   4       16.37       10.25      6.14 o
  14   4   4        5.65       15.25      6.72 o
  15   4   4        0.01       -0.60      6.45 o
  16   4   4      326.84      490.29     37.96 o
 -17   5   4       14.02       13.15      6.43 o
 -16   5   4        0.02        6.07      5.85 o
 -15   5   4       41.87       57.53      7.77 o
 -14   5   4      106.49      113.84      8.34 o
 -13   5   4       19.07       24.28      5.17 o
 -12   5   4        4.45        3.58      3.89 o
 -11   5   4       29.38       22.17      4.54 o
 -10   5   4       42.42       23.48      6.43 o
  -9   5   4       28.86       38.23      4.84 o
  -8   5   4        3.83        4.58      3.22 o
  -7   5   4       33.78       34.07      5.60 o
  -6   5   4       11.41       11.34      3.45 o
  -5   5   4        2.64        4.15      2.48 o
  -4   5   4      123.59      144.16      8.89 o
  -3   5   4       87.87       93.40      4.56 o
  -2   5   4        7.47        6.29      1.99 o
  -1   5   4      142.75      158.65      8.48 o
   0   5   4       89.12       99.38      4.14 o
   1   5   4        6.63        6.65      2.04 o
   2   5   4      774.71      779.22     13.37 o
   3   5   4       31.99       36.09      3.59 o
   4   5   4        1.44        1.91      3.32 o
   5   5   4      489.36      475.51     19.39 o
   6   5   4      199.02      221.59     10.42 o
   7   5   4        0.57        3.99      3.17 o
   8   5   4       28.94       34.63      4.59 o
   9   5   4      175.98      153.94      7.51 o
  10   5   4       13.63        3.64      4.33 o
  11   5   4        0.78        8.36      5.36 o
  12   5   4        0.04        0.34      5.07 o
  13   5   4        0.02        0.71      5.81 o
  14   5   4        6.95       19.79      6.85 o
  15   5   4       16.48        8.03      7.10 o
  16   5   4       62.16       69.11     12.95 o
 -17   6   4        0.34        6.79      8.01 o
 -16   6   4        7.36       12.65      5.58 o
 -15   6   4       17.21       19.62      5.60 o
 -14   6   4        9.98        3.12      4.48 o
 -13   6   4        0.49        3.98      4.05 o
 -12   6   4        7.72       12.79      3.93 o
 -11   6   4       22.66       22.79      4.34 o
 -10   6   4       18.40       23.21      4.13 o
  -9   6   4       31.05       26.77      4.04 o
  -8   6   4       83.36       71.39      5.72 o
  -7   6   4       65.23       69.38      4.74 o
  -6   6   4      186.52      181.75      7.47 o
  -5   6   4       62.60       54.07      4.59 o
  -4   6   4        6.74        2.41      2.61 o
  -3   6   4      281.43      297.69      8.62 o
  -2   6   4      260.13      293.63      9.31 o
  -1   6   4      116.44      134.44      9.67 o
   0   6   4       15.80        7.74      2.69 o
   1   6   4      390.01      384.29      9.92 o
   2   6   4      178.06      196.70      6.98 o
   3   6   4      116.45      126.25      7.45 o
   4   6   4      735.83      734.47     15.53 o
   5   6   4      191.43      182.04     20.76 o
   6   6   4      230.35      238.33      9.02 o
   7   6   4        2.72        4.00      3.09 o
   8   6   4       32.70       33.46      4.70 o
   9   6   4      172.83      169.92      8.53 o
  10   6   4        0.25        3.23      4.15 o
  11   6   4        6.91        1.34      4.84 o
  12   6   4       27.01       39.67      7.36 o
  13   6   4        0.64        5.23      6.02 o
  14   6   4        9.97        8.85      6.74 o
  15   6   4       25.59       41.31     10.28 o
  16   6   4        1.10        5.80      9.29 o
 -16   7   4       84.94      120.09     10.27 o
 -15   7   4        0.37       -1.04      5.45 o
 -14   7   4       67.60       87.24      8.71 o
 -13   7   4        3.17        1.25      4.31 o
 -12   7   4        7.07        3.21      4.56 o
 -11   7   4      170.45      200.38      9.74 o
 -10   7   4        7.54       11.18      4.09 o
  -9   7   4      234.87      253.73     12.06 o
  -8   7   4      268.21      263.61     10.19 o
  -7   7   4        1.38        1.74      2.83 o
  -6   7   4        0.52        0.39      2.78 o
  -5   7   4       30.44       28.36      4.78 o
  -4   7   4       14.81        8.71      3.00 o
  -3   7   4      105.98       96.19      5.53 o
  -2   7   4        0.46        4.38      2.86 o
  -1   7   4      166.90      160.12      7.04 o
   0   7   4      273.15      271.19      8.77 o
   1   7   4       50.85       45.58      5.97 o
   2   7   4        6.00        6.06      3.28 o
   3   7   4      181.37      167.51      9.90 o
   4   7   4      497.79      527.57     17.55 o
   5   7   4      191.67      196.19      8.49 o
   6   7   4       15.26       11.00      3.55 o
   7   7   4       64.63       68.40      6.18 o
   8   7   4        0.75        0.18      4.00 o
   9   7   4      105.20       79.85      8.97 o
  10   7   4       79.41       67.36      6.88 o
  11   7   4       78.96       70.25     10.51 o
  12   7   4       45.20       57.44     10.43 o
  13   7   4        0.31        8.89      8.09 o
  14   7   4       72.42       58.12     11.91 o
  15   7   4        6.13        3.53      9.23 o
 -16   8   4       56.34       70.28     12.33 o
 -15   8   4       10.51       13.81      6.27 o
 -14   8   4        0.48        5.47      5.54 o
 -13   8   4       20.56       33.24      6.53 o
 -12   8   4        1.78        5.09      4.56 o
 -11   8   4      116.37      140.89      8.70 o
 -10   8   4      140.65      155.25      8.79 o
  -9   8   4      318.64      328.85     12.08 o
  -8   8   4      537.51      552.18     21.47 o
  -7   8   4       13.46        8.41      3.42 o
  -6   8   4      162.41      187.90      8.10 o
  -5   8   4      151.78      150.24      9.73 o
  -4   8   4       27.91       24.65      3.85 o
  -3   8   4        0.18        1.08      2.83 o
  -2   8   4      125.42      125.93      6.80 o
  -1   8   4      192.46      193.65     13.48 o
   0   8   4       28.71       34.62      8.18 o
   1   8   4       94.24       77.38      6.90 o
   2   8   4      641.97      655.49     20.67 o
   3   8   4      320.34      314.11     13.52 o
   4   8   4       53.35       56.84      6.94 o
   5   8   4       10.96       10.98      4.80 o
   6   8   4        2.79        2.39      4.35 o
   7   8   4       13.84       16.17      5.68 o
   8   8   4       17.60       15.17      4.35 o
   9   8   4      117.24      119.48      9.12 o
  10   8   4       65.28       72.49      7.65 o
  11   8   4        3.41        8.33      6.06 o
  12   8   4       23.18       15.10      8.27 o
  13   8   4       16.93       12.81      8.95 o
  14   8   4       96.12      119.11     15.22 o
  15   8   4        0.08        8.08      9.06 o
 -15   9   4       21.60        9.46      6.67 o
 -14   9   4       80.91       90.16      9.30 o
 -13   9   4       12.87       10.26      5.74 o
 -12   9   4       55.12       65.23      7.07 o
 -11   9   4        8.14        6.54      4.60 o
 -10   9   4        6.99       10.86      4.39 o
  -9   9   4        0.79        2.80      4.00 o
  -8   9   4      108.50       99.80      6.84 o
  -7   9   4       74.45       63.66      5.62 o
  -6   9   4       43.75       43.26      7.06 o
  -5   9   4        0.68       -0.95      3.01 o
  -4   9   4       33.39       34.25      4.31 o
  -3   9   4       20.73       25.70      4.25 o
  -2   9   4        4.66        3.00      3.14 o
  -1   9   4        1.95        4.26      3.37 o
   0   9   4       38.32       45.55      5.02 o
   1   9   4        0.85       -0.90      3.01 o
   2   9   4      387.38      408.27     16.15 o
   3   9   4      166.87      188.09     12.92 o
   4   9   4       30.31       36.43      6.28 o
   5   9   4      155.85      178.30     12.80 o
   6   9   4       49.41       44.29      9.00 o
   7   9   4        0.80        3.02      4.60 o
   8   9   4       21.68       21.74      7.80 o
   9   9   4       25.58       14.17      6.73 o
  10   9   4        0.43        1.44      4.93 o
  11   9   4        0.04       -1.73      4.64 o
  12   9   4       46.98       57.05     12.30 o
  13   9   4       14.80        9.56      8.39 o
  14   9   4       32.57       41.44     11.29 o
 -14  10   4        1.68        3.49      5.81 o
 -13  10   4        0.13       -2.81      5.28 o
 -12  10   4       14.77       23.39      6.15 o
 -11  10   4       25.95       22.75      5.55 o
 -10  10   4        1.11        9.21      4.47 o
  -9  10   4       17.00       24.11      5.13 o
  -8  10   4       48.49       40.97      5.28 o
  -7  10   4       46.19       46.35      5.27 o
  -6  10   4       43.17       23.77      4.43 o
  -5  10   4        4.78        1.96      3.34 o
  -4  10   4        0.57        0.88      3.28 o
  -3  10   4       82.59       73.24      6.62 o
  -2  10   4       68.76       72.72      8.54 o
  -1  10   4       32.55       28.41      5.66 o
   0  10   4       53.11       37.09      7.12 o
   1  10   4      217.62      206.67      9.36 o
   2  10   4      168.69      183.75     11.83 o
   3  10   4       89.04      103.89     17.57 o
   4  10   4      455.09      463.14     18.01 o
   5  10   4       72.76       70.44      8.27 o
   6  10   4       34.24       27.45      6.38 o
   7  10   4        0.13        6.22      6.32 o
   8  10   4        1.41        7.29      6.14 o
   9  10   4       55.00       33.80     14.91 o
  10  10   4        0.26        1.10      6.34 o
  11  10   4        0.76        3.42      6.45 o
  12  10   4       65.17       65.94     18.90 o
  13  10   4        1.48       -6.69     12.99 o
  14  10   4        0.11        3.15     14.60 o
 -14  11   4       49.24       73.57     34.01 o
 -13  11   4        0.28        7.28      5.89 o
 -12  11   4       43.98       62.21     11.63 o
 -11  11   4      134.14      145.80     10.12 o
 -10  11   4       17.84       17.10      5.29 o
  -9  11   4      117.15      106.99      8.21 o
  -8  11   4       10.74        7.92      4.54 o
  -7  11   4       37.79       38.07      5.65 o
  -6  11   4       53.31       62.57      7.42 o
  -5  11   4       94.03       90.61     10.14 o
  -4  11   4        3.52        2.46      3.99 o
  -3  11   4       20.13       18.89      4.76 o
  -2  11   4        0.45        0.23      3.63 o
  -1  11   4       74.85       85.06      7.09 o
   0  11   4      147.22      162.40      9.90 o
   1  11   4        0.63        0.14      4.66 o
   2  11   4        0.08        3.00      4.55 o
   3  11   4        0.00        5.24      5.02 o
   4  11   4      176.66      201.75     21.74 o
   5  11   4       68.33       78.31     11.41 o
   6  11   4        0.68        1.26      5.97 o
   7  11   4        0.36        1.97      6.48 o
   8  11   4       16.53       10.88      7.34 o
   9  11   4        7.62       11.38      7.38 o
  10  11   4        5.64        3.14      8.76 o
  11  11   4        7.63        1.62      6.64 o
  12  11   4      162.40      177.03     16.75 o
  13  11   4        2.66       15.98     15.29 o
 -13  12   4        7.02        3.04      8.78 o
 -12  12   4        0.72       -2.23      5.79 o
 -11  12   4      149.96      163.18     11.05 o
 -10  12   4      265.52      265.32     13.88 o
  -9  12   4       30.12       25.35      5.63 o
  -8  12   4       16.27       12.13      5.55 o
  -7  12   4       40.04       37.57      6.41 o
  -6  12   4       82.42       62.31      7.37 o
  -5  12   4      113.01       89.35     13.14 o
  -4  12   4        0.65       -4.00      4.00 o
  -3  12   4        0.17       -3.06      4.06 o
  -2  12   4       61.06       59.30      6.48 o
  -1  12   4      109.58      101.86      7.85 o
   0  12   4       10.23       10.08      4.46 o
   1  12   4       43.23       41.01      7.50 o
   2  12   4      368.29      387.02     17.43 o
   3  12   4       93.59      102.04     12.55 o
   4  12   4        1.78        1.10      6.05 o
   5  12   4      194.31      207.52     22.29 o
   6  12   4       10.22       12.26      7.28 o
   7  12   4        7.73       24.12      8.88 o
   8  12   4       40.13       23.10      8.36 o
   9  12   4       25.09       42.64     10.57 o
  10  12   4       54.64       59.22     11.96 o
  11  12   4       64.82       56.64      9.71 o
  12  12   4        5.95       13.38      9.57 o
 -12  13   4       46.77       63.04     14.92 o
 -11  13   4        0.35        2.18      6.43 o
 -10  13   4        0.00        2.79      5.93 o
  -9  13   4        0.17        1.09      5.84 o
  -8  13   4       62.46       42.82      7.57 o
  -7  13   4       19.05       12.42      5.75 o
  -6  13   4      108.75       96.18      9.52 o
  -5  13   4       10.39        9.18      5.61 o
  -4  13   4       13.87       15.73      5.71 o
  -3  13   4        0.61        3.89      4.77 o
  -2  13   4        0.37        2.64      4.56 o
  -1  13   4       25.04       17.26      5.66 o
   0  13   4        2.36       -0.56      5.75 o
   1  13   4        4.58        9.92      7.21 o
   2  13   4       58.67       51.10     12.18 o
   3  13   4       45.47       50.52     10.31 o
   4  13   4        3.60        4.83      7.33 o
   5  13   4       13.13       19.92      8.43 o
   6  13   4        0.62        6.39      7.61 o
   7  13   4       21.26       16.76      8.91 o
   8  13   4        0.08       -1.60      7.69 o
   9  13   4        2.44        8.23      8.60 o
  10  13   4        5.20       15.40      9.70 o
  11  13   4        4.79        0.85      8.13 o
 -10  14   4        7.93        6.66      6.59 o
  -9  14   4       10.92        3.52      6.32 o
  -8  14   4        7.93        2.40      6.50 o
  -7  14   4        3.06        6.20      6.58 o
  -6  14   4       13.92        2.43      5.41 o
  -5  14   4       45.12       32.80      7.24 o
  -4  14   4        3.84        2.11      5.48 o
  -3  14   4        0.91        5.98      5.41 o
  -2  14   4        3.25       12.60      5.88 o
  -1  14   4        1.61        6.38      6.59 o
   0  14   4       49.49       36.31      9.53 o
   1  14   4        7.48        2.15      6.90 o
   2  14   4       33.42       31.27      9.30 o
   3  14   4       39.29       22.32      8.90 o
   4  14   4       44.20       44.77     12.80 o
   5  14   4        0.08        7.23      7.89 o
   6  14   4       35.37       35.16     10.49 o
   7  14   4        9.38       15.61     15.79 o
   8  14   4       18.43       18.34     11.83 o
   9  14   4        6.71        8.27      9.11 o
  10  14   4        3.14       10.30     16.60 o
  -9  15   4       32.80       51.95     20.83 o
  -8  15   4       12.69       21.07      8.47 o
  -7  15   4       51.34       35.59      8.89 o
  -6  15   4       56.58       56.35      9.68 o
  -5  15   4       34.21       51.17      8.98 o
  -4  15   4        2.00        4.20      6.23 o
  -3  15   4        6.01        5.25      5.95 o
  -2  15   4        5.40        2.11      5.65 o
  -1  15   4       23.64        8.37      7.95 o
   0  15   4        6.13       20.68      9.29 o
   1  15   4        5.87        9.30      7.55 o
   2  15   4       13.23       25.41      9.23 o
   3  15   4       49.70       41.81     10.35 o
   4  15   4       33.07       38.03     10.77 o
   5  15   4       19.14       11.66      9.28 o
   6  15   4        0.76        3.19     13.95 o
   7  15   4       18.26       31.85     11.32 o
   8  15   4       47.40       42.72     11.99 o
  -6  16   4       70.68       50.85     15.95 o
  -5  16   4       53.25       30.22      8.19 o
  -4  16   4       22.74       20.99      7.72 o
  -3  16   4        3.00        2.96      6.65 o
  -2  16   4       18.29       16.66      9.68 o
  -1  16   4       18.72       11.96     23.75 o
   0  16   4        7.19       12.23      8.93 o
   1  16   4        0.56        4.73     10.41 o
   2  16   4      117.33      100.07     14.75 o
   3  16   4       37.63       53.28     14.91 o
   4  16   4        8.86       14.42      9.54 o
   5  16   4      146.48      161.79     17.69 o
   6  16   4       42.45       44.29     11.84 o
  -3  17   4        1.84       -6.53     16.60 o
  -2  17   4        3.70        6.52      8.78 o
  -1  17   4       16.41        2.80      9.50 o
   0  17   4       30.54       14.23     10.45 o
   1  17   4       19.41       19.08     16.52 o
   2  17   4        2.48        3.92     18.06 o
 -16   1   5       35.09       17.95      7.66 o
 -15   1   5       33.72       36.54      8.53 o
 -14   1   5        1.85        7.86      5.68 o
 -13   1   5       20.30       17.09      4.87 o
 -12   1   5        6.11        8.38      4.15 o
 -11   1   5       56.79       50.56      6.16 o
 -10   1   5      205.98      225.31     10.93 o
  -9   1   5       28.23       21.09      4.89 o
  -8   1   5       55.08       55.09      5.14 o
  -7   1   5      272.45      262.76      8.94 o
  -6   1   5        3.67        3.11      2.75 o
  -5   1   5      215.82      200.43      7.15 o
  -4   1   5       68.27       60.42      4.43 o
  -3   1   5       62.07       60.77      5.39 o
  -2   1   5      142.76      134.49      6.74 o
  -1   1   5        0.05        1.02      3.12 o
   0   1   5       79.74       87.07      6.39 o
   1   1   5        5.71        7.84      3.25 o
   2   1   5      351.94      315.21     11.11 o
   3   1   5     1771.27     1890.51     30.38 o
   4   1   5      102.94      105.96      6.91 o
   5   1   5      127.75      155.29      8.71 o
   6   1   5       12.71       11.43      4.96 o
   7   1   5       29.66       29.99      6.28 o
   8   1   5        0.01        2.90      5.72 o
   9   1   5       31.66       21.64      7.92 o
  10   1   5        5.07        8.49      6.94 o
  11   1   5       34.44       15.69      9.99 o
  12   1   5        3.10        4.30      6.46 o
  13   1   5        4.07       11.84      7.21 o
  14   1   5       61.70       76.85     13.47 o
  15   1   5       58.45       83.26     14.08 o
 -16   2   5        7.68        1.09      6.97 o
 -15   2   5      144.09      184.36     11.82 o
 -14   2   5       11.43       -1.44      4.97 o
 -13   2   5       60.11       58.65      7.06 o
 -12   2   5       99.35      115.28      8.21 o
 -11   2   5        3.74        2.43      4.14 o
 -10   2   5       72.64       87.51     12.09 o
  -9   2   5     1132.56     1136.38     22.51 o
  -8   2   5      163.76      187.31      8.47 o
  -7   2   5      256.77      256.06      9.61 o
  -6   2   5      149.25      153.65      7.77 o
  -5   2   5       71.04       69.11      6.80 o
  -4   2   5      356.63      328.17      8.65 o
  -3   2   5       25.46       18.96      2.80 o
  -2   2   5       54.82       54.72      3.76 o
  -1   2   5        1.27       -0.34      2.77 o
   0   2   5      150.68      154.47      7.41 o
   1   2   5       19.67       16.65      3.73 o
   2   2   5      938.19      971.34     19.67 o
   3   2   5     3303.57     3391.53     59.11 o
   4   2   5      274.44      281.13      9.92 o
   5   2   5      225.25      221.92     11.05 o
   6   2   5      231.71      243.60     38.58 o
   7   2   5        8.99        5.71      6.88 o
   8   2   5       11.51        5.99      5.20 o
   9   2   5       11.89        4.03      6.44 o
  10   2   5      203.92      188.33     15.77 o
  11   2   5      177.43      192.38     13.49 o
  12   2   5       56.41       49.49      8.75 o
  13   2   5       74.18       78.35     10.67 o
  14   2   5        4.21       15.80      9.86 o
  15   2   5      219.52      299.46     71.12 o
 -16   3   5       26.37       29.62      7.44 o
 -15   3   5       19.62       27.13      6.92 o
 -14   3   5        8.09       13.48      5.93 o
 -13   3   5        8.29        9.00      4.86 o
 -12   3   5       17.42       22.60      5.92 o
 -11   3   5       39.49       44.75      5.93 o
 -10   3   5      138.19      146.82      8.46 o
  -9   3   5        1.95        3.35      3.85 o
  -8   3   5       41.88       37.08      8.63 o
  -7   3   5      156.86      167.06      8.30 o
  -6   3   5       73.46       80.92      6.32 o
  -5   3   5      129.08      116.05      6.94 o
  -4   3   5       34.87       22.18      3.22 o
  -3   3   5       69.15       78.92      7.17 o
  -2   3   5      130.39      110.23      6.94 o
  -1   3   5       19.63       17.28      2.42 o
   0   3   5       40.46       42.59      3.90 o
   1   3   5        0.85        2.21      1.98 o
   2   3   5      192.47      197.67      6.78 o
   3   3   5      986.40     1030.45     20.40 o
   4   3   5       29.78       27.89      4.79 o
   5   3   5      132.08      131.06      9.95 o
   6   3   5        5.95        9.60      5.00 o
   7   3   5        5.08        8.02      6.25 o
   8   3   5       23.77       27.63     13.56 o
   9   3   5        5.70       -1.44      5.07 o
  10   3   5        1.26       13.05      6.42 o
  11   3   5       78.69       66.92     12.77 o
  12   3   5       19.67       31.60      7.81 o
  13   3   5        6.87        7.83      6.85 o
  14   3   5       35.70       47.87     18.41 o
  15   3   5      121.10      136.06     23.13 o
 -16   4   5       11.01        8.35      8.37 o
 -15   4   5        1.64        7.17      6.38 o
 -14   4   5        6.34       -0.76      5.71 o
 -13   4   5       17.37       26.99      6.07 o
 -12   4   5       24.63       23.34      5.50 o
 -11   4   5        3.84        9.11      4.53 o
 -10   4   5      270.31      308.70     16.36 o
  -9   4   5        0.05        1.10      3.89 o
  -8   4   5      244.99      271.94     10.57 o
  -7   4   5        1.38       -2.55      3.38 o
  -6   4   5        0.69        0.21      3.29 o
  -5   4   5       88.46       70.08      4.89 o
  -4   4   5        1.46        5.33      2.81 o
  -3   4   5        0.04        0.73      2.54 o
  -2   4   5        3.59        4.21      2.69 o
  -1   4   5       36.63       33.91      3.86 o
   0   4   5        9.74        8.38      2.69 o
   1   4   5       42.21       30.52      4.88 o
   2   4   5        1.42        5.40      2.35 o
   3   4   5        1.01       -0.84      3.44 o
   4   4   5       46.60       44.54      6.05 o
   5   4   5       23.15       23.82      5.30 o
   6   4   5        1.47       -0.04      3.85 o
   7   4   5       29.53       11.69      6.51 o
   8   4   5       24.21       19.94      7.51 o
   9   4   5        0.00        2.47      4.66 o
  10   4   5        2.41       12.85      6.43 o
  11   4   5       17.03       18.32      6.95 o
  12   4   5       19.12       14.64      8.49 o
  13   4   5        1.17       -1.75      6.57 o
  14   4   5       54.75       48.17     11.72 o
  15   4   5        8.82       10.25      9.62 o
 -15   5   5       29.40       41.42      8.94 o
 -14   5   5        2.52        9.91      5.94 o
 -13   5   5       31.38       44.56      7.64 o
 -12   5   5       42.15       34.71      6.78 o
 -11   5   5       91.88      108.34     10.27 o
 -10   5   5       98.33      117.92     15.20 o
  -9   5   5       35.11       27.62      5.59 o
  -8   5   5       93.87       89.05      7.25 o
  -7   5   5      127.69      107.74      7.50 o
  -6   5   5      120.65      109.93      6.64 o
  -5   5   5      325.30      310.66     10.35 o
  -4   5   5       21.04       25.21      3.94 o
  -3   5   5       26.06       20.52      3.85 o
  -2   5   5      130.42      123.10      7.09 o
  -1   5   5       65.60       57.32      5.88 o
   0   5   5      157.57      177.38      8.11 o
   1   5   5       19.09        8.19      3.84 o
   2   5   5      242.30      259.67     10.46 o
   3   5   5     1131.92     1181.43     30.25 o
   4   5   5       37.02       34.39      7.33 o
   5   5   5       17.34       18.40      5.05 o
   6   5   5       40.15       46.15      6.50 o
   7   5   5        1.14        0.77      4.42 o
   8   5   5        1.75        4.26      6.54 o
   9   5   5       62.38       30.67     23.28 o
  10   5   5        1.01       10.40      6.09 o
  11   5   5        1.79        2.35      7.23 o
  12   5   5       12.44        9.40      8.30 o
  13   5   5       72.22       82.47     20.94 o
  14   5   5       85.61      127.45     35.58 o
 -15   6   5      139.83      181.08     13.87 o
 -14   6   5        4.25        5.31      6.17 o
 -13   6   5       41.20       42.27      7.47 o
 -12   6   5       69.09       76.98      7.94 o
 -11   6   5        0.44        3.84      4.63 o
 -10   6   5       10.24       10.36      4.81 o
  -9   6   5      403.18      399.97     19.27 o
  -8   6   5        9.92       13.81      4.73 o
  -7   6   5      133.35      153.37      8.68 o
  -6   6   5        1.42        2.22      3.37 o
  -5   6   5       12.84       10.19      3.54 o
  -4   6   5      147.03      153.76      7.44 o
  -3   6   5      193.40      155.18      7.71 o
  -2   6   5        7.93       18.85      3.84 o
  -1   6   5       57.95       68.84      6.72 o
   0   6   5       54.36       41.34      4.52 o
   1   6   5        2.14        4.78      3.17 o
   2   6   5      538.53      578.94     16.43 o
   3   6   5     1033.77     1078.86     43.62 o
   4   6   5       16.59       26.76      7.89 o
   5   6   5        4.19        7.32      5.32 o
   6   6   5       31.85       26.05      7.44 o
   7   6   5        0.10       -1.99      4.44 o
   8   6   5       39.19       33.96      8.47 o
   9   6   5        4.04        3.13      6.65 o
  10   6   5       84.16       75.99      9.67 o
  11   6   5      130.98      135.95     14.55 o
  12   6   5       29.23       25.90      9.86 o
  13   6   5       83.98      101.23     13.99 o
  14   6   5       10.10       -1.34      9.29 o
 -14   7   5       10.48       11.78      6.53 o
 -13   7   5        1.98        2.68      5.62 o
 -12   7   5       34.21       31.23      7.74 o
 -11   7   5       23.86       17.32      5.73 o
 -10   7   5       26.59       23.88      5.46 o
  -9   7   5        2.35        5.74      4.40 o
  -8   7   5      317.90      321.07     12.27 o
  -7   7   5       31.25       38.99      5.92 o
  -6   7   5      141.45      132.97      7.59 o
  -5   7   5       60.00       62.02      6.30 o
  -4   7   5        0.08       -1.04      3.05 o
  -3   7   5       42.57       47.28      5.84 o
  -2   7   5       89.44       73.16      6.74 o
  -1   7   5       17.93       18.23      3.96 o
   0   7   5       42.43       45.26      4.87 o
   1   7   5       81.36       82.82      7.44 o
   2   7   5       38.71       48.79      9.11 o
   3   7   5      163.63      162.01     10.59 o
   4   7   5        1.49       -1.56      4.05 o
   5   7   5       56.33       45.53      6.71 o
   6   7   5        5.90        1.89      6.09 o
   7   7   5       10.24       18.24      7.31 o
   8   7   5       73.64       83.45     10.65 o
   9   7   5        0.54        8.91     11.53 o
  10   7   5       29.52       26.87     13.41 o
  11   7   5       40.98       73.24     11.54 o
  12   7   5       78.02      104.94     13.90 o
  13   7   5        5.61       -1.88      8.40 o
 -14   8   5        7.07        7.35      6.49 o
 -13   8   5       15.57       26.78      6.99 o
 -12   8   5       14.77       19.58      6.38 o
 -11   8   5       11.81       10.27      5.65 o
 -10   8   5      277.42      284.64     12.28 o
  -9   8   5        0.03       -1.74      4.37 o
  -8   8   5      363.48      392.69     13.75 o
  -7   8   5        0.24        5.98      4.40 o
  -6   8   5        0.90        6.89      4.20 o
  -5   8   5      119.15      115.16      7.16 o
  -4   8   5        5.25        5.12      3.82 o
  -3   8   5        0.59        4.40      3.44 o
  -2   8   5        6.49        8.59      3.54 o
  -1   8   5       30.95       22.66      4.45 o
   0   8   5        5.39        8.59      3.53 o
   1   8   5       28.75       20.59      5.54 o
   2   8   5        0.11        1.35      4.18 o
   3   8   5        0.30       -0.90      4.11 o
   4   8   5       97.70      124.80     10.10 o
   5   8   5       23.27       17.71      7.49 o
   6   8   5       14.76       12.48      6.69 o
   7   8   5       28.33       30.31      7.89 o
   8   8   5       37.28       32.16      9.22 o
   9   8   5        0.30        2.00     11.45 o
  10   8   5        6.24       18.06     14.22 o
  11   8   5       28.22       23.83     10.78 o
  12   8   5       19.14       15.29     15.68 o
  13   8   5        2.21      -13.37     14.06 o
 -13   9   5       18.45       25.53      7.22 o
 -12   9   5       16.84       13.73      6.07 o
 -11   9   5      103.38      121.35     10.24 o
 -10   9   5       13.71       10.45      5.62 o
  -9   9   5       11.50       11.16      5.11 o
  -8   9   5        0.95        7.87      4.81 o
  -7   9   5        6.54        4.47      4.37 o
  -6   9   5      136.43      144.37     10.99 o
  -5   9   5      295.76      315.43     11.96 o
  -4   9   5        0.02        1.60      4.21 o
  -3   9   5        4.18        6.04      4.39 o
  -2   9   5       80.43       83.23      6.65 o
  -1   9   5      101.44       95.68      7.57 o
   0   9   5      183.25      197.84     18.18 o
   1   9   5      191.27      196.08     12.57 o
   2   9   5       79.31       79.44     11.31 o
   3   9   5      202.70      249.45     58.56 o
   4   9   5        1.37       -1.29      6.08 o
   5   9   5        9.68        6.37      7.07 o
   6   9   5       77.44       74.93     11.21 o
   7   9   5       35.68       29.84     11.10 o
   8   9   5        0.08        3.93      7.06 o
   9   9   5       57.88       50.50     10.19 o
  10   9   5        4.78       10.68     13.37 o
  11   9   5       36.44       68.13     19.17 o
  12   9   5        0.26       21.21     16.91 o
 -12  10   5       15.24        9.01      6.51 o
 -11  10   5        6.35        2.70      5.79 o
 -10  10   5        0.42        2.97      5.45 o
  -9  10   5       49.48       38.91      7.07 o
  -8  10   5       33.11       27.72      5.87 o
  -7  10   5       43.35       52.14      6.58 o
  -6  10   5       73.97       99.10      7.98 o
  -5  10   5        0.13        2.74      4.50 o
  -4  10   5       31.31       37.83      6.19 o
  -3  10   5      268.45      242.25     16.93 o
  -2  10   5        0.16        0.90      4.85 o
  -1  10   5      120.55      111.50      9.51 o
   0  10   5        0.02       -3.99      8.21 o
   1  10   5        0.25        3.88      6.87 o
   2  10   5      127.74      118.72     13.45 o
   3  10   5       45.12       36.44      9.23 o
   4  10   5       56.94       49.68     11.91 o
   5  10   5      294.96      318.02     19.34 o
   6  10   5        4.29        2.73      6.98 o
   7  10   5        5.98       10.25      7.58 o
   8  10   5       47.61       40.06      9.92 o
   9  10   5       34.69       38.06     17.56 o
  10  10   5       10.06        4.07     13.68 o
  11  10   5       53.98       31.40     12.41 o
 -11  11   5        2.23       10.86      6.15 o
 -10  11   5        0.05        8.27      6.01 o
  -9  11   5        6.40        3.74      5.23 o
  -8  11   5      271.28      290.62     15.36 o
  -7  11   5        7.73        5.66      5.21 o
  -6  11   5       44.08       55.94      7.50 o
  -5  11   5        9.65        9.18      5.12 o
  -4  11   5       13.69       12.21      5.82 o
  -3  11   5       20.90       14.33      5.67 o
  -2  11   5       28.34       22.16      6.14 o
  -1  11   5        4.22       13.38      6.61 o
   0  11   5       99.16       87.55     10.63 o
   1  11   5      116.94      107.50     14.83 o
   2  11   5        0.18       -3.15      7.03 o
   3  11   5        4.59       12.48      7.83 o
   4  11   5       12.26       16.53      8.15 o
   5  11   5       19.22       23.23      8.50 o
   6  11   5       10.06       14.06      8.49 o
   7  11   5       17.08       20.96     12.22 o
   8  11   5       57.50       51.09     20.67 o
   9  11   5        0.93        6.97      8.40 o
  10  11   5       29.79       17.73     13.03 o
  11  11   5        3.39      -10.80     10.80 o
 -10  12   5       16.56       18.86      6.60 o
  -9  12   5        0.00       10.42      6.09 o
  -8  12   5      120.96      114.31      9.91 o
  -7  12   5        4.12        7.95      7.12 o
  -6  12   5        8.71        7.91      6.78 o
  -5  12   5       33.54       15.61     12.82 o
  -4  12   5       14.58       15.73      6.25 o
  -3  12   5        1.22        2.38      5.11 o
  -2  12   5        0.70        3.61      5.23 o
  -1  12   5        0.02        4.07      6.21 o
   0  12   5        0.59       -1.23      6.59 o
   1  12   5        8.08       11.64      8.00 o
   2  12   5       21.36       30.04      9.33 o
   3  12   5        0.02        5.14      7.51 o
   4  12   5       54.71       76.05     28.97 o
   5  12   5        2.58       20.95      8.82 o
   6  12   5       21.95       16.60      9.72 o
   7  12   5        5.69       16.95      9.17 o
   8  12   5       20.36       26.30     12.14 o
   9  12   5        0.03       -0.96      8.79 o
  -9  13   5        0.54        1.49      6.74 o
  -8  13   5       57.31       31.34      8.84 o
  -7  13   5        2.88        5.19      7.12 o
  -6  13   5       39.14       25.43      8.06 o
  -5  13   5      118.26      119.58     12.19 o
  -4  13   5        0.00        4.28      6.82 o
  -3  13   5        0.30       -4.87      5.65 o
  -2  13   5       18.87       13.31      8.06 o
  -1  13   5       15.22        3.09      7.93 o
   0  13   5      112.63       98.33     13.87 o
   1  13   5      231.96      219.86     18.39 o
   2  13   5       27.73       34.40     14.75 o
   3  13   5        0.23       -2.44      7.38 o
   4  13   5       15.63       21.12      9.32 o
   5  13   5       21.27       23.26      9.72 o
   6  13   5       79.26       74.64     13.25 o
   7  13   5       54.73       43.23     12.11 o
   8  13   5        1.96       -0.67      9.06 o
  -7  14   5       15.70       29.11      8.80 o
  -6  14   5       70.82       93.47     27.72 o
  -5  14   5        0.01        0.99      6.47 o
  -4  14   5        8.92        5.17      7.07 o
  -3  14   5      129.24      144.48     16.95 o
  -2  14   5        0.20        3.99      8.19 o
  -1  14   5       45.78       39.19     31.62 o
   0  14   5       47.59       56.21     22.06 o
   1  14   5        0.08        9.54      8.63 o
   2  14   5        6.11        5.37     11.10 o
   3  14   5       13.24       11.68      8.97 o
   4  14   5      108.32      123.01     16.03 o
   5  14   5      306.41      388.10     23.93 o
   6  14   5        1.42        5.61      9.22 o
  -4  15   5       12.19       15.69      7.91 o
  -3  15   5        3.37        5.64     10.57 o
  -2  15   5        1.84       -1.84      8.40 o
  -1  15   5        0.15       -3.46      8.27 o
   0  15   5      140.74      150.61     21.63 o
   1  15   5       25.64       20.63     19.17 o
   2  15   5        3.85        2.97     11.41 o
   3  15   5        3.50       10.91      9.85 o
   4  15   5        8.56       22.29     21.13 o
 -14   0   6       92.47      122.48     25.48 o
 -13   0   6       71.67       78.97     14.34 o
 -12   0   6       64.10       68.72     14.55 o
 -11   0   6       10.36       21.90     10.68 o
 -10   0   6       15.82       18.53      9.23 o
  -9   0   6        0.01        0.18      5.90 o
  -8   0   6       30.26       23.78     16.58 o
  -7   0   6       19.04        1.64      5.72 o
  -6   0   6      104.72      101.99     13.04 o
  -5   0   6      169.81      161.67     12.24 o
  -4   0   6      563.83      537.79     26.48 o
  -3   0   6      101.48       87.07     11.60 o
  -2   0   6       75.95       75.65     10.95 o
  -1   0   6      236.92      130.66     75.35 o
   0   0   6       74.41       46.32     17.36 o
   1   0   6       93.97       84.00      8.65 o
   2   0   6      181.47      156.21     14.11 o
   3   0   6       33.89       28.64      7.73 o
   4   0   6      609.79      617.32     36.35 o
   5   0   6        3.45       12.99      9.84 o
   6   0   6       41.96       35.99      9.13 o
   7   0   6      239.07      276.96     26.05 o
   8   0   6       26.58       32.51     12.99 o
   9   0   6      118.06      171.75     22.98 o
  10   0   6       49.55       61.79     16.98 o
  11   0   6       53.01       37.66     15.06 o
  12   0   6       14.83       28.36     14.37 o
  13   0   6        3.03        6.22     14.75 o
 -14   1   6       32.37       19.64      8.09 o
 -13   1   6       22.13       16.36      7.77 o
 -12   1   6        7.09       15.54      6.38 o
 -11   1   6       74.06       87.60     12.70 o
 -10   1   6       32.82       29.47      6.44 o
  -9   1   6       43.66       38.67      7.59 o
  -8   1   6        1.44        4.52      4.37 o
  -7   1   6      156.52      163.79      9.03 o
  -6   1   6        8.19       12.48      4.47 o
  -5   1   6       15.90        6.77      4.00 o
  -4   1   6      102.02       93.17      7.80 o
  -3   1   6       12.45       17.70      6.03 o
  -2   1   6       32.72       35.14      5.29 o
  -1   1   6      238.65      232.61     18.61 o
   0   1   6        7.15        7.83      4.17 o
   1   1   6        0.69        3.99      3.79 o
   2   1   6      253.77      232.13     10.80 o
   3   1   6       55.53       59.63     10.78 o
   4   1   6        0.10        0.79      6.15 o
   5   1   6       49.03       41.41      7.44 o
   6   1   6        0.69        0.31      6.53 o
   7   1   6       17.39       23.12      6.76 o
   8   1   6        7.54        8.45      7.96 o
   9   1   6        1.97       12.92      8.46 o
  10   1   6       26.50       30.74     10.11 o
  11   1   6       15.65       17.63      9.37 o
  12   1   6        5.81        6.46      9.21 o
  13   1   6       75.62       97.75     17.83 o
 -14   2   6        0.06       14.61      7.87 o
 -13   2   6        0.03        4.54      7.14 o
 -12   2   6        2.54        1.58      5.81 o
 -11   2   6       12.13        8.16      5.30 o
 -10   2   6       23.88       34.53      6.20 o
  -9   2   6       82.05       79.13      7.55 o
  -8   2   6        2.84        4.31      4.55 o
  -7   2   6        5.22        5.27      4.27 o
  -6   2   6        5.29        9.38      4.45 o
  -5   2   6        0.80        6.69      4.24 o
  -4   2   6        8.16        7.02      5.02 o
  -3   2   6       10.07        6.75      5.15 o
  -2   2   6        0.45        1.01      3.94 o
  -1   2   6        3.45        2.41      4.54 o
   0   2   6        1.74        7.60      4.69 o
   1   2   6        6.46        5.44      4.02 o
   2   2   6       13.52       14.33      4.36 o
   3   2   6      210.53      227.29     10.84 o
   4   2   6        0.09        3.31      4.34 o
   5   2   6      101.74       98.62     12.12 o
   6   2   6        3.38        6.42      6.90 o
   7   2   6        0.50        3.86      7.42 o
   8   2   6        1.94       -5.30      5.44 o
   9   2   6        0.93        0.51      7.41 o
  10   2   6        5.86       16.79      8.92 o
  11   2   6        1.92        8.79      9.09 o
  12   2   6        0.52       -0.37     11.76 o
  13   2   6        2.76        0.41      9.48 o
 -14   3   6       22.31       15.00     12.87 o
 -13   3   6       18.45       29.78      7.51 o
 -12   3   6        1.03        4.96      6.02 o
 -11   3   6       24.35       29.59      6.45 o
 -10   3   6      118.91      114.12      8.62 o
  -9   3   6       49.47       69.70      8.09 o
  -8   3   6       70.97       79.31      8.51 o
  -7   3   6       34.33       28.89      6.14 o
  -6   3   6       13.22       15.08      5.23 o
  -5   3   6        0.81        4.22      4.64 o
  -4   3   6       70.06       49.54      6.69 o
  -3   3   6        0.88        1.97      3.59 o
  -2   3   6       65.83       47.94      5.02 o
  -1   3   6      111.53      107.31      8.19 o
   0   3   6        8.62        2.56      4.58 o
   1   3   6      113.10      109.30      8.31 o
   2   3   6      225.56      214.95     12.56 o
   3   3   6      286.96      291.27     12.46 o
   4   3   6       13.77       12.38      5.03 o
   5   3   6        0.05        4.35      7.15 o
   6   3   6        4.59       -1.85      7.30 o
   7   3   6       77.33       79.41     11.91 o
   8   3   6       10.17        9.16      6.42 o
   9   3   6       10.91       13.98      7.10 o
  10   3   6        0.12        9.04      8.77 o
  11   3   6        1.21       20.59     10.16 o
  12   3   6       63.24       44.18     12.03 o
 -13   4   6       25.42       27.85      8.65 o
 -12   4   6       27.72       29.42      8.24 o
 -11   4   6        1.45        7.60      6.74 o
 -10   4   6        0.09       -1.30      5.39 o
  -9   4   6        7.07        7.65      5.51 o
  -8   4   6       16.46       16.03      5.94 o
  -7   4   6        0.29        4.45      4.52 o
  -6   4   6       31.27       21.44      5.19 o
  -5   4   6       93.34       82.17      7.23 o
  -4   4   6      393.82      375.12     20.71 o
  -3   4   6       78.77       78.53      9.53 o
  -2   4   6       28.97       19.47      4.06 o
  -1   4   6      111.54       95.42     10.79 o
   0   4   6       60.62       45.79      5.00 o
   1   4   6      143.53      153.94      9.92 o
   2   4   6      116.36      113.32     10.62 o
   3   4   6       30.32       32.41      5.27 o
   4   4   6      401.37      423.16     46.42 o
   5   4   6        0.50        2.03      6.20 o
   6   4   6       64.79       99.02     12.07 o
   7   4   6      148.17      197.75     15.95 o
   8   4   6       27.89       24.00      9.26 o
   9   4   6       99.31      128.87     17.12 o
  10   4   6       33.43       47.53     11.26 o
  11   4   6       43.21       71.41     18.64 o
  12   4   6       24.43       28.20     11.22 o
 -13   5   6        4.97        4.02      6.34 o
 -12   5   6        0.20        9.14      6.41 o
 -11   5   6      102.94      103.41      9.88 o
 -10   5   6        3.26        4.75      5.28 o
  -9   5   6       17.05       17.55      5.59 o
  -8   5   6      120.98      131.56      9.25 o
  -7   5   6      185.57      168.08      9.82 o
  -6   5   6       24.12       24.66      5.41 o
  -5   5   6        3.14        7.84      4.45 o
  -4   5   6      100.14       85.86      7.95 o
  -3   5   6       27.65       28.38      8.79 o
  -2   5   6       11.29        6.22      3.82 o
  -1   5   6      148.95      121.08      7.11 o
   0   5   6        6.15        7.83      3.77 o
   1   5   6      166.58      179.27     13.70 o
   2   5   6      136.71      128.43     13.47 o
   3   5   6       21.12       35.79      8.90 o
   4   5   6       16.63       10.96      7.32 o
   5   5   6      125.83      146.10     24.98 o
   6   5   6        5.68       13.14     12.83 o
   7   5   6        0.57        7.61     11.30 o
   8   5   6       15.76        9.45     12.30 o
   9   5   6        0.00        7.32      8.61 o
  10   5   6       61.52       72.15     14.41 o
  11   5   6        7.56       14.19     10.03 o
  12   5   6        6.73       -4.56      9.11 o
 -13   6   6        0.37        4.92     14.45 o
 -12   6   6        2.84        1.99      6.30 o
 -11   6   6       56.73       45.18      7.89 o
 -10   6   6       88.52       92.43      9.46 o
  -9   6   6      366.22      365.02     20.84 o
  -8   6   6        9.08        9.40      5.22 o
  -7   6   6       23.37       24.14      5.62 o
  -6   6   6       13.07       21.72      5.23 o
  -5   6   6        1.73        0.75      4.71 o
  -4   6   6       19.54       22.29      5.78 o
  -3   6   6       12.69        8.40      4.79 o
  -2   6   6        2.63        1.12      4.42 o
  -1   6   6        2.42       -4.14      4.14 o
   0   6   6       20.79       42.00      7.88 o
   1   6   6       42.59       45.16     11.17 o
   2   6   6       39.29       48.74      8.94 o
   3   6   6      885.24      972.14     44.88 o
   4   6   6        1.41       -0.62     10.87 o
   5   6   6      421.83      461.61     22.44 o
   6   6   6       27.56       28.48      8.70 o
   7   6   6        0.90        0.31     11.22 o
   8   6   6        3.50        1.38     11.91 o
   9   6   6        1.30       12.83     13.06 o
  10   6   6       24.40       27.91     13.37 o
  11   6   6       18.76       -0.77     14.68 o
 -12   7   6       14.01       13.05      6.78 o
 -11   7   6       13.06       32.61      7.50 o
 -10   7   6       79.30       80.27      9.09 o
  -9   7   6       26.98       21.96      6.29 o
  -8   7   6       18.88       23.71      8.63 o
  -7   7   6        0.31        2.76      4.70 o
  -6   7   6       47.41       56.07      6.92 o
  -5   7   6        6.34       13.48      5.37 o
  -4   7   6       50.64       37.07      6.51 o
  -3   7   6        0.05        3.77      4.82 o
  -2   7   6       36.40       22.94      5.45 o
  -1   7   6       15.19       14.00      5.07 o
   0   7   6        0.71        4.03      5.97 o
   1   7   6       92.25      105.37     10.83 o
   2   7   6       90.56       96.95     12.81 o
   3   7   6      251.31      318.25     19.61 o
   4   7   6       15.39       32.70      9.11 o
   5   7   6        5.77       11.37      7.70 o
   6   7   6        1.66       -4.52      6.24 o
   7   7   6       54.75       50.57     17.60 o
   8   7   6       29.04       30.51     15.06 o
   9   7   6       10.56       15.29     13.99 o
  10   7   6        0.46       -5.19      9.03 o
  11   7   6       12.00        9.99     16.06 o
 -11   8   6        6.92       -2.45      6.92 o
 -10   8   6       59.53       46.72      8.09 o
  -9   8   6       56.00       48.41      9.93 o
  -8   8   6        1.44        9.53      5.74 o
  -7   8   6       58.32       85.62      9.55 o
  -6   8   6        7.44        8.14      5.37 o
  -5   8   6        9.27        6.88      5.18 o
  -4   8   6      137.77      110.04      9.30 o
  -3   8   6       34.13       18.75      5.43 o
  -2   8   6        1.62        5.13      5.14 o
  -1   8   6        2.85       14.11      6.17 o
   0   8   6       20.99       11.71      7.51 o
   1   8   6      256.26      340.21     21.58 o
   2   8   6       29.95       40.64      9.46 o
   3   8   6       19.01        7.03     15.64 o
   4   8   6      124.40      109.30     13.37 o
   5   8   6        0.14        4.89      7.88 o
   6   8   6       87.88      109.11     21.82 o
   7   8   6       36.34       59.08     12.26 o
   8   8   6       28.53       47.26     16.98 o
   9   8   6       51.42       20.75     15.68 o
  10   8   6        8.52       18.18     10.63 o
 -10   9   6       21.14       20.27      6.95 o
  -9   9   6        2.36       -0.97      5.98 o
  -8   9   6      259.28      275.45     13.93 o
  -7   9   6       56.93       43.80      7.55 o
  -6   9   6       37.77       48.21      8.21 o
  -5   9   6       26.26       20.88      6.77 o
  -4   9   6       53.10       46.16      9.10 o
  -3   9   6       21.23       22.81      6.18 o
  -2   9   6       24.11       25.94      6.15 o
  -1   9   6        2.51        3.58      6.57 o
   0   9   6       16.03       21.05     11.26 o
   1   9   6      163.01      203.88     17.37 o
   2   9   6       42.71       26.19     12.45 o
   3   9   6       65.45       59.47     15.79 o
   4   9   6       14.05       26.08      9.22 o
   5   9   6       66.54       59.18     16.60 o
   6   9   6       20.65       28.57      9.99 o
   7   9   6        0.13       10.37     10.76 o
   8   9   6       23.70       28.28     16.06 o
   9   9   6        0.42       10.30     13.53 o
  -9  10   6      250.42      230.77     13.43 o
  -8  10   6        3.46        7.87      6.15 o
  -7  10   6       15.90       22.68      7.39 o
  -6  10   6        0.00       -0.28      5.89 o
  -5  10   6        0.03        5.75      6.34 o
  -4  10   6        2.00        7.33      6.12 o
  -3  10   6        2.81        7.07      6.21 o
  -2  10   6        1.48        5.23      8.14 o
  -1  10   6       19.28       22.04      9.87 o
   0  10   6       62.83      105.06     24.98 o
   1  10   6       49.24       75.16     12.77 o
   2  10   6        9.32        4.93      8.11 o
   3  10   6      491.97      543.86     27.32 o
   4  10   6        2.25        7.32      8.26 o
   5  10   6      201.15      254.23     42.00 o
   6  10   6       49.64       53.15     11.56 o
   7  10   6        0.09        2.94      8.95 o
   8  10   6        0.00       -8.84     13.53 o
  -8  11   6       12.02       16.86      7.77 o
  -7  11   6        0.23        4.57      6.63 o
  -6  11   6       64.96       72.87      9.86 o
  -5  11   6       18.36       23.88      7.19 o
  -4  11   6       45.64       50.33     15.14 o
  -3  11   6        1.78        1.62      8.83 o
  -2  11   6        3.45        5.53      8.01 o
  -1  11   6        0.08       -7.85     12.22 o
   0  11   6        3.69        9.99      8.66 o
   1  11   6        0.26        1.96      7.70 o
   2  11   6       22.42       19.61      8.82 o
   3  11   6       74.20      102.24     14.35 o
   4  11   6        7.20        8.87      8.70 o
   5  11   6        0.20       15.02      9.46 o
   6  11   6        0.51        2.73      8.93 o
   7  11   6        4.81       12.39      9.25 o
  -6  12   6       50.73       49.50     10.28 o
  -5  12   6        5.40        4.90      7.52 o
  -4  12   6       40.73       39.43      9.30 o
  -3  12   6        5.41        9.08      9.17 o
  -2  12   6       33.45       32.90     11.05 o
  -1  12   6       10.30       11.60      9.78 o
   0  12   6        0.90        1.39      8.28 o
   1  12   6      234.64      285.08     21.84 o
   2  12   6        0.12       -4.32     11.64 o
   3  12   6        4.00        6.56      9.03 o
   4  12   6       26.19       29.45     10.78 o
   5  12   6        0.22       -2.71      8.41 o
  -4  13   6       19.51       44.96     20.67 o
  -3  13   6        6.53        4.85     10.03 o
  -2  13   6       52.97       79.99     14.73 o
  -1  13   6       56.13       52.21     13.12 o
   0  13   6       36.47       36.65     12.30 o
   1  13   6        9.46       11.71      9.48 o
   2  13   6        6.35        7.95      9.52 o
   3  13   6        9.83       11.22     18.14 o
 -11   1   7        6.13       21.74     11.37 o
 -10   1   7       55.61       64.27     10.17 o
  -9   1   7        6.73        4.21      7.01 o
  -8   1   7       20.45       16.21      9.37 o
  -7   1   7        3.91        1.10      7.45 o
  -6   1   7        2.48        2.98      8.27 o
  -5   1   7        8.70        2.98      7.98 o
  -4   1   7       10.67        7.54      8.14 o
  -3   1   7       12.87       14.65      6.93 o
  -2   1   7       18.84       13.86      7.52 o
  -1   1   7       12.16       12.92      5.73 o
   0   1   7       32.80       25.74      5.92 o
   1   1   7       32.56       30.36      7.54 o
   2   1   7        1.38       -4.07     11.60 o
   3   1   7      121.00      141.25     21.82 o
   4   1   7       35.31       40.69     10.84 o
   5   1   7        3.13        0.19      6.70 o
   6   1   7        6.30       10.73      7.21 o
   7   1   7      229.94      253.13     15.96 o
   8   1   7       70.94       90.00     14.58 o
   9   1   7       14.86       14.37     10.05 o
 -11   2   7       37.72       40.19     18.37 o
 -10   2   7      252.18      316.44     21.49 o
  -9   2   7      101.89      109.89     16.79 o
  -8   2   7        3.91       10.05      8.41 o
  -7   2   7        9.54       23.93      7.98 o
  -6   2   7       54.37       54.40     11.39 o
  -5   2   7       11.52       10.99      6.04 o
  -4   2   7      181.96      138.87     10.03 o
  -3   2   7      140.58      109.15     11.33 o
  -2   2   7       13.52        7.48      5.76 o
  -1   2   7        3.17        5.36      5.55 o
   0   2   7        3.57        0.78      5.14 o
   1   2   7       53.82       63.16     15.97 o
   2   2   7       35.83       47.61      8.48 o
   3   2   7      134.58      120.19     21.59 o
   4   2   7      116.24      117.58     22.13 o
   5   2   7       13.33       24.44     14.06 o
   6   2   7        8.73       16.52     13.06 o
   7   2   7        3.98        5.28      7.09 o
   8   2   7        2.42        6.61      9.67 o
   9   2   7       36.59       38.42     11.52 o
 -10   3   7        0.56       11.96     12.83 o
  -9   3   7        9.97        5.36      8.98 o
  -8   3   7        0.01       -2.53      6.03 o
  -7   3   7        4.37        7.73      5.49 o
  -6   3   7        6.07        5.82      5.98 o
  -5   3   7       39.61       55.52      7.97 o
  -4   3   7       22.56        9.70      5.67 o
  -3   3   7        1.59        0.06      5.00 o
  -2   3   7       10.78        2.64      5.63 o
  -1   3   7       43.57       45.01      9.53 o
   0   3   7       37.02       30.44      9.85 o
   1   3   7       11.57       10.41      7.00 o
   2   3   7       17.32       12.06      6.66 o
   3   3   7       42.87       37.66     16.21 o
   4   3   7       65.20       53.49     17.60 o
   5   3   7        0.05        8.84     13.22 o
   6   3   7        1.30       -1.38     12.14 o
   7   3   7      120.31      174.60     25.74 o
   8   3   7       63.90       65.38     13.41 o
   9   3   7        2.41      -12.83     13.06 o
 -10   4   7        0.86        2.96      6.70 o
  -9   4   7       11.62        6.05      6.56 o
  -8   4   7       36.83       26.29      7.23 o
  -7   4   7       13.42       15.23      6.47 o
  -6   4   7       79.43       58.04      8.09 o
  -5   4   7        6.14       10.82      6.33 o
  -4   4   7       48.82       44.82     15.61 o
  -3   4   7       52.44       60.27      7.92 o
  -2   4   7       72.15       86.93     11.32 o
  -1   4   7        5.28       11.71      6.06 o
   0   4   7        7.36        4.70      7.05 o
   1   4   7        6.00        8.94      6.66 o
   2   4   7       80.42      113.45     11.24 o
   3   4   7       68.92       52.48      9.02 o
   4   4   7       72.02       80.92     21.52 o
   5   4   7       21.71       23.67     15.52 o
   6   4   7        5.21       32.66     15.98 o
   7   4   7        0.05        4.92     13.14 o
   8   4   7        0.00        7.69     11.60 o
   9   4   7        7.56       18.15     11.41 o
  -9   5   7        2.49        6.62      6.41 o
  -8   5   7        4.16        6.60      6.31 o
  -7   5   7       53.42       72.30      9.76 o
  -6   5   7       15.77       12.95      7.09 o
  -5   5   7        1.96        8.61      6.42 o
  -4   5   7        4.35        8.72      5.89 o
  -3   5   7       14.76       21.97      6.47 o
  -2   5   7        0.67       11.01      6.29 o
  -1   5   7        5.91        0.00      6.96 o
   0   5   7        0.00        3.89      6.55 o
   1   5   7       23.90       32.29     10.85 o
   2   5   7       46.39       54.41     11.96 o
   3   5   7       84.34      100.42     13.71 o
   4   5   7        3.30      -11.37     11.37 o
   5   5   7        3.13        1.31     13.37 o
   6   5   7       40.93       79.84     20.90 o
   7   5   7      168.47      191.12     28.13 o
   8   5   7       41.94      101.21     23.28 o
  -9   6   7       17.84       13.48     14.26 o
  -8   6   7        0.14        5.61      6.13 o
  -7   6   7       14.83       34.15     10.55 o
  -6   6   7       17.52        8.47      6.52 o
  -5   6   7        2.41        4.64      6.79 o
  -4   6   7       29.73       20.27     11.18 o
  -3   6   7       27.41       20.11      7.04 o
  -2   6   7        0.70       -6.82      6.82 o
  -1   6   7       51.92       53.25      9.59 o
   0   6   7       36.98       64.60     10.12 o
   1   6   7       37.03       25.75      8.32 o
   2   6   7        8.16        7.55     20.90 o
   3   6   7        0.00       -7.84      7.84 o
   4   6   7       14.68       34.14      9.87 o
   5   6   7       55.53       51.49     18.98 o
   6   6   7        0.99        9.61     15.52 o
   7   6   7        3.79        3.69     13.83 o
   8   6   7        1.44        2.77     14.45 o
  -8   7   7       31.14       23.59      8.10 o
  -7   7   7        2.52        0.95      6.99 o
  -6   7   7       18.06       20.49      7.55 o
  -5   7   7       43.69       47.39      8.71 o
  -4   7   7       22.38       12.33      7.17 o
  -3   7   7       49.61       38.16     12.41 o
  -2   7   7        0.47        1.54      6.95 o
  -1   7   7       39.03       43.87      9.40 o
   0   7   7        6.89        7.36      7.84 o
   1   7   7      154.80      181.88     20.44 o
   2   7   7       32.76       43.02     11.30 o
   3   7   7        1.61        9.94      9.58 o
   4   7   7       49.45       52.57     11.96 o
   5   7   7       24.52       13.91     17.91 o
   6   7   7        3.70       -7.68     14.29 o
   7   7   7       22.67        9.14     15.06 o
  -7   8   7       24.42       59.56     22.98 o
  -6   8   7      106.57      132.15     12.47 o
  -5   8   7        6.08       -0.48      6.68 o
  -4   8   7       67.58       54.58      9.28 o
  -3   8   7       97.53       82.04     11.83 o
  -2   8   7      134.27      156.29     14.52 o
  -1   8   7        1.57       10.82      7.75 o
   0   8   7       17.70       15.67     15.68 o
   1   8   7       17.77       21.84     10.30 o
   2   8   7      135.18      145.65     34.77 o
   3   8   7       88.36      114.23     15.23 o
   4   8   7      102.50       95.91     25.09 o
   5   8   7       18.33        8.12      8.98 o
   6   8   7        5.20        2.07     15.29 o
  -5   9   7        3.22        7.71      6.87 o
  -4   9   7        3.58        9.53      8.45 o
  -3   9   7        1.42        1.47      9.13 o
  -2   9   7       43.18       59.60     10.91 o
  -1   9   7       43.09       33.69     11.37 o
   0   9   7       30.38       29.10     11.24 o
   1   9   7        7.21        8.41      9.45 o
   2   9   7       88.42       94.85     14.99 o
   3   9   7       11.73       21.75     10.43 o
   4   9   7        0.08       19.69     10.14 o
  -2  10   7        1.85       11.71     10.69 o
  -1  10   7      102.69      143.25     19.10 o
   0  10   7       76.99       92.39     28.05 o
   1  10   7       13.10       19.21     16.98 o
  -4   0   8        1.40        6.01      9.77 o
  -3   0   8       74.81       61.33     13.45 o
  -2   0   8       11.27       12.72     10.00 o
  -1   0   8        7.37        7.22     13.14 o
  -4   1   8       16.43       17.08      8.46 o
  -3   1   8        0.02        2.29      6.44 o
  -2   1   8       23.87       16.49      7.18 o
  -1   1   8       12.02       23.55     10.41 o
  -4   2   8       55.96       46.19     17.37 o
  -3   2   8        4.83       -3.95      7.08 o
  -2   2   8        8.74       13.50      9.47 o
  -1   2   8        9.03       36.74     11.32 o
   0   2   8        2.36        7.76     13.22 o
   1   2   8        0.73        7.38     16.83 o
   2   2   8       10.74        2.61     15.37 o
   3   2   8        0.73       -4.38     14.14 o
  -3   3   8       23.96       37.33     12.09 o
  -2   3   8        2.93        5.47      9.73 o
  -1   3   8        8.23       12.97      8.91 o
   0   3   8        1.60       -3.08      8.24 o
   1   3   8      116.19      155.00     27.28 o
   2   3   8        3.97        9.76     16.45 o
  -2   4   8       10.90       11.91     17.75 o
  -1   4   8        3.64        5.30     16.91 o
   0   4   8       64.34      104.51     26.21 o
 
